# Supplementary material for: Identification of biomarkers in Parkinson’s disease by comparative transcriptome analysis and WGCNA highlights the role of oligodendrocyte precursor cells
Source: Front Aging Neurosci. 2024 Nov 20;16:1485722. doi: 10.3389/fnagi.2024.1485722 (PMC11615075; doi:10.3389/fnagi.2024.1485722)
Supplement: SUPPLEMENTARY TABLE S2 — The DEGs of oligodendrocytes between PD vs. Normal group. [file Data_Sheet_1.csv]

Table S2: The DEGs of OPCs
	p_val	avg_log2FC	pct.1	pct.2	p_val_adj
SEM1	1.67E-62	9.834349971	0.645	0.369	5.91E-58
ZNF365	8.34E-55	12.61435828	0.696	0.463	2.96E-50
PLCG2	2.03E-40	25.70142682	0.652	0.435	7.21E-36
DPH6-DT	1.76E-39	7.847681531	0.552	0.321	6.24E-35
ENSG00000273748	9.36E-39	1.616064655	0.47	0.248	3.32E-34
RALYL	3.22E-36	76.89860491	0.811	0.612	1.14E-31
FXR1	5.39E-33	2.001067406	0.639	0.456	1.91E-28
H2AC6	8.21E-32	1.267047687	0.216	0.068	2.91E-27
HP1BP3	9.78E-30	2.922408211	0.721	0.555	3.47E-25
CHORDC1	2.28E-29	0.837802182	0.329	0.157	8.08E-25
LINC00513	3.00E-29	2.14181879	0.324	0.153	1.06E-24
TPT1	2.96E-28	2.274770757	0.421	0.246	1.05E-23
MRPS6	1.04E-27	2.826764235	0.406	0.233	3.69E-23
SLC38A2	1.47E-27	1.240805415	0.456	0.272	5.22E-23
CD81	1.95E-27	3.186247609	0.799	0.682	6.90E-23
APOLD1	2.66E-27	1.392238505	0.268	0.113	9.43E-23
RFTN2	3.05E-27	7.955479529	0.84	0.725	1.08E-22
CEBPD	9.96E-27	3.975774224	0.402	0.234	3.53E-22
BCL6	1.45E-26	4.331877507	0.681	0.527	5.14E-22
VCAN	2.62E-26	16.76727773	0.997	0.99	9.29E-22
APOD	3.65E-26	13.39707921	0.899	0.818	1.30E-21
SELENOP	1.08E-25	1.880708138	0.272	0.121	3.82E-21
RASSF4	1.09E-25	3.992446313	0.609	0.446	3.87E-21
CHST3	4.72E-25	4.931533436	0.555	0.398	1.67E-20
NOS1	4.98E-24	4.706641346	0.491	0.324	1.77E-19
EBF1	5.06E-23	8.967738212	0.49	0.308	1.79E-18
P2RX7	9.01E-23	7.5472759	0.702	0.565	3.20E-18
SCN1A-AS1	1.45E-22	2.817614109	0.357	0.205	5.15E-18
RAMP1	2.46E-22	2.625598772	0.783	0.663	8.72E-18
ENSG00000285106	2.57E-22	31.0406979	0.913	0.816	9.12E-18
GAB1	3.11E-22	5.975569287	0.82	0.703	1.10E-17
HSPA4L	3.23E-22	0.949206911	0.331	0.179	1.15E-17
PPM1B	3.44E-22	10.59925362	0.756	0.651	1.22E-17
ARID5B	3.81E-22	4.487845377	0.488	0.334	1.35E-17
CALN1	4.37E-22	19.31127991	0.75	0.575	1.55E-17
ST8SIA1	7.47E-22	7.671761692	0.727	0.604	2.65E-17
COL18A1	8.99E-22	1.184120028	0.188	0.071	3.19E-17
ARHGEF6	1.08E-21	10.09125204	0.563	0.406	3.83E-17
HMGB1	1.18E-21	6.05067763	0.705	0.581	4.19E-17
ENSG00000284959	1.26E-21	0.778403902	0.305	0.158	4.48E-17
ENSG00000259481	2.49E-21	0.826895259	0.277	0.137	8.82E-17
PARD6G-AS1	3.33E-21	0.490949959	0.185	0.07	1.18E-16
NFATC2	9.53E-21	2.552140334	0.197	0.081	3.38E-16
ZMYND8	1.04E-20	6.704318338	0.81	0.703	3.70E-16
CTSF	1.72E-20	0.369307865	0.329	0.179	6.09E-16
ANKRD10	3.07E-20	59.82815403	0.724	0.65	1.09E-15
PAPOLA	3.21E-20	2.272821237	0.631	0.486	1.14E-15
KIAA0040	4.78E-20	6.517332152	0.163	0.059	1.70E-15
STK32A	7.93E-20	8.693391292	0.832	0.763	2.81E-15
PRRX1	1.06E-19	16.31527729	0.752	0.631	3.74E-15
ENSG00000251675	1.06E-19	0.642042118	0.19	0.078	3.75E-15
TFDP2	1.40E-19	4.754018672	0.608	0.454	4.95E-15
C9orf153	2.31E-19	0.447367823	0.138	0.044	8.19E-15
PAX3	2.33E-19	5.51774123	0.387	0.226	8.25E-15
PNISR	2.54E-19	3.892642881	0.873	0.805	9.02E-15
KIZ	3.25E-19	5.325135892	0.819	0.73	1.15E-14
DDX17	3.30E-19	2.949917448	0.929	0.882	1.17E-14
TAPT1-AS1	7.90E-19	0.19897638	0.702	0.561	2.80E-14
STIP1	3.14E-18	0.417553619	0.251	0.128	1.12E-13
FMO5	4.63E-18	5.181919251	0.3	0.172	1.64E-13
ZBTB20	5.47E-18	52.303283	0.995	0.991	1.94E-13
MXI1	5.57E-18	2.241777955	0.76	0.673	1.97E-13
PHYHIPL	6.54E-18	17.72973093	0.88	0.817	2.32E-13
PLPP4	7.85E-18	7.459060604	0.85	0.775	2.78E-13
TTC6	1.83E-17	1.585703146	0.168	0.069	6.49E-13
ENSG00000234173	2.33E-17	3.676807585	0.27	0.145	8.27E-13
CDKL1	2.85E-17	2.122889699	0.549	0.405	1.01E-12
PBX3	3.41E-17	2.072544794	0.459	0.31	1.21E-12
CNTNAP3B	3.72E-17	1.352402918	0.226	0.11	1.32E-12
ACAN	4.10E-17	1.516390072	0.204	0.095	1.45E-12
CACYBP	6.24E-17	0.343263183	0.189	0.084	2.21E-12
GLRX	8.91E-17	0.856795326	0.176	0.077	3.16E-12
YPEL3	9.20E-17	0.807325486	0.407	0.271	3.26E-12
RBPJ	1.40E-16	8.305585103	0.749	0.655	4.97E-12
PIK3CA	1.77E-16	1.456874898	0.627	0.496	6.28E-12
FAM89A	2.31E-16	1.306058122	0.306	0.182	8.21E-12
SUGT1	2.32E-16	1.135047828	0.391	0.259	8.23E-12
MAPT	2.73E-16	4.210507519	0.803	0.749	9.69E-12
NFKBIA	2.77E-16	0.77029131	0.369	0.234	9.84E-12
CXXC4	2.82E-16	0.901406308	0.429	0.297	9.99E-12
DOCK5	2.87E-16	2.345229471	0.556	0.438	1.02E-11
UTP23	3.07E-16	1.156735669	0.308	0.183	1.09E-11
AMER2	3.20E-16	0.565803318	0.387	0.254	1.13E-11
ENSG00000267458	4.17E-16	0.422555731	0.104	0.03	1.48E-11
PCDH9-AS2	7.05E-16	1.221241562	0.444	0.3	2.50E-11
PTGES3	7.98E-16	0.727118772	0.407	0.275	2.83E-11
SHOC1	8.77E-16	0.428923748	0.176	0.078	3.11E-11
RNF144A	1.05E-15	12.43916984	0.76	0.65	3.71E-11
GOLIM4	1.09E-15	12.97910366	0.637	0.526	3.88E-11
TAFA1	1.25E-15	25.96219018	0.742	0.641	4.42E-11
OOEP	1.28E-15	0.973948971	0.204	0.1	4.53E-11
MAPT-AS1	1.54E-15	5.900902883	0.282	0.162	5.47E-11
VCAN-AS1	2.35E-15	2.922697337	0.209	0.104	8.33E-11
RHOBTB3	2.48E-15	3.452890171	0.735	0.642	8.80E-11
ZBED5	4.50E-15	1.272417564	0.401	0.272	1.60E-10
BNIP3L	5.86E-15	11.30339674	0.568	0.444	2.08E-10
PALS2	5.97E-15	1.655291132	0.4	0.272	2.12E-10
PWWP3A	8.50E-15	1.420447507	0.529	0.394	3.01E-10
MPDZ	1.08E-14	19.47514763	0.735	0.643	3.82E-10
TMT1A	1.22E-14	0.92154327	0.489	0.349	4.31E-10
MT1X	1.38E-14	20.47203516	0.364	0.243	4.88E-10
MPHOSPH8	1.53E-14	1.769423028	0.577	0.461	5.44E-10
MGST1	1.65E-14	0.893842073	0.256	0.144	5.87E-10
ATP5ME	1.72E-14	0.494993759	0.218	0.116	6.10E-10
MAP2	2.05E-14	16.30807909	0.964	0.939	7.27E-10
PTPN14	2.20E-14	1.578926542	0.459	0.318	7.80E-10
PTPRJ	3.28E-14	15.36861245	0.861	0.813	1.16E-09
MERTK	3.36E-14	0.23631245	0.256	0.146	1.19E-09
ZBTB20-AS5	3.65E-14	0.366899115	0.197	0.098	1.30E-09
SNAP23	5.12E-14	1.524090805	0.408	0.286	1.82E-09
LINC00844	5.25E-14	1.030255672	0.155	0.07	1.86E-09
EEF1A1	5.70E-14	4.913009171	0.464	0.347	2.02E-09
EMC10	7.19E-14	3.593476184	0.403	0.285	2.55E-09
CRNDE	8.19E-14	0.731484546	0.39	0.261	2.90E-09
LINC00862	1.67E-13	0.434951792	0.19	0.095	5.94E-09
ENSG00000273319	1.81E-13	0.390087864	0.141	0.061	6.44E-09
LINC00486	2.64E-13	10.79752279	0.998	0.939	9.35E-09
KIAA1958	6.28E-13	2.780406967	0.692	0.615	2.23E-08
SLITRK5	6.33E-13	0.868297307	0.472	0.355	2.24E-08
PNRC1	8.38E-13	0.402315773	0.231	0.131	2.97E-08
LRRN1	9.33E-13	4.484893645	0.771	0.687	3.31E-08
MGLL	1.33E-12	40.07676663	0.752	0.685	4.72E-08
DCAKD	1.65E-12	2.372854265	0.31	0.201	5.86E-08
MAPK10-AS1	1.69E-12	0.304955757	0.14	0.062	6.00E-08
THBS4-AS1	2.33E-12	0.286124936	0.14	0.062	8.25E-08
GPRC5B	2.50E-12	0.442243373	0.637	0.522	8.87E-08
CRELD1	2.93E-12	0.476493245	0.279	0.172	1.04E-07
PPP2R3C	3.52E-12	0.578843476	0.322	0.211	1.25E-07
ENSG00000282885	3.55E-12	0.207085084	0.124	0.052	1.26E-07
OMG	3.89E-12	1.843419237	0.477	0.364	1.38E-07
N4BP2L2	3.93E-12	2.676287364	0.857	0.815	1.39E-07
MARCHF3	4.17E-12	15.95155877	0.293	0.185	1.48E-07
OXTR	4.29E-12	0.580016533	0.273	0.168	1.52E-07
SRRM2	5.53E-12	0.760035504	0.656	0.556	1.96E-07
BET1	5.69E-12	0.346177096	0.175	0.09	2.02E-07
ALCAM	5.83E-12	3.335160455	0.958	0.918	2.07E-07
MRPS5	6.19E-12	0.739512585	0.407	0.288	2.19E-07
MPPED2	6.21E-12	0.399009881	0.686	0.789	2.20E-07
FDFT1	6.47E-12	1.216856547	0.448	0.332	2.30E-07
RALGPS2	7.42E-12	2.322886485	0.548	0.43	2.63E-07
SDK1	7.68E-12	15.230796	0.531	0.405	2.72E-07
MDGA1	8.07E-12	0.961768671	0.136	0.061	2.86E-07
ENSG00000270898	1.18E-11	1.107403368	0.477	0.352	4.19E-07
RELL1	1.22E-11	4.753359269	0.279	0.179	4.34E-07
BTBD8	1.73E-11	0.728559609	0.488	0.372	6.13E-07
SLC9A9	1.86E-11	7.614312382	0.816	0.757	6.61E-07
ASAP1	2.01E-11	32.13080948	0.951	0.916	7.12E-07
ENSG00000260990	2.20E-11	0.334533008	0.137	0.063	7.81E-07
ZBTB1	2.39E-11	3.520748677	0.337	0.229	8.48E-07
CCT3	2.41E-11	0.586445842	0.34	0.229	8.53E-07
CNTNAP2	3.04E-11	7.320673058	0.427	0.54	1.08E-06
NDUFAF6	3.11E-11	1.818765635	0.401	0.297	1.10E-06
PDXDC1	3.14E-11	1.395411056	0.593	0.497	1.11E-06
RGMB	4.15E-11	0.429557584	0.336	0.229	1.47E-06
ZNF608	4.82E-11	9.445129052	0.642	0.557	1.71E-06
SLC22A17	5.34E-11	0.916891216	0.664	0.564	1.89E-06
BAMBI	5.38E-11	0.319091344	0.232	0.138	1.91E-06
NAIP	5.47E-11	0.740145691	0.425	0.32	1.94E-06
PLEKHA7	5.78E-11	0.458513116	0.256	0.16	2.05E-06
EXTL1	5.87E-11	0.422012474	0.171	0.091	2.08E-06
ATOH8	8.34E-11	2.109509515	0.285	0.185	2.96E-06
MAPK10	9.62E-11	1.435757224	0.937	0.898	3.41E-06
LINC02058	1.03E-10	0.811963166	0.171	0.091	3.64E-06
RAD18	1.03E-10	6.440592839	0.415	0.306	3.66E-06
RASD1	1.16E-10	1.668072108	0.246	0.154	4.12E-06
ENSG00000263424	1.19E-10	0.329736612	0.164	0.087	4.23E-06
HNRNPA2B1	1.36E-10	1.731608805	0.746	0.679	4.83E-06
RBIS	1.45E-10	0.277467151	0.155	0.079	5.13E-06
ENSG00000272840	1.51E-10	0.683738164	0.194	0.11	5.37E-06
ENSG00000255132	1.53E-10	0.272458249	0.134	0.064	5.42E-06
FLNB	1.59E-10	0.461838359	0.263	0.166	5.64E-06
MT3	1.60E-10	20.1615105	0.825	0.742	5.69E-06
OSMR-DT	1.66E-10	2.658586757	0.268	0.172	5.90E-06
TNS2	1.67E-10	2.589186974	0.363	0.26	5.93E-06
ENSG00000253420	1.76E-10	0.295376333	0.139	0.068	6.25E-06
GRIA4	1.86E-10	1.888531275	0.992	0.967	6.60E-06
COPS9	1.94E-10	0.217653607	0.167	0.089	6.90E-06
FKBP4	2.10E-10	0.259030187	0.171	0.093	7.46E-06
MT1M	2.38E-10	26.08477957	0.289	0.192	8.44E-06
HIBCH	2.40E-10	5.273228885	0.733	0.663	8.50E-06
LINC00310	2.65E-10	0.591182359	0.12	0.055	9.41E-06
ENSG00000272865	2.75E-10	0.250487871	0.114	0.05	9.74E-06
ENSG00000259564	2.77E-10	0.235198242	0.132	0.063	9.84E-06
ENSG00000251294	3.00E-10	0.423557787	0.186	0.105	1.06E-05
FAM13C	3.26E-10	7.326132642	0.469	0.37	1.16E-05
PDGFRA	3.85E-10	0.625305951	0.596	0.509	1.37E-05
LINC01322	4.45E-10	10.9786821	0.8	0.741	1.58E-05
MAP4K5	4.95E-10	1.763372736	0.83	0.755	1.75E-05
C17orf67	4.99E-10	0.292657546	0.124	0.058	1.77E-05
ENSG00000225811	5.05E-10	0.602164113	0.179	0.1	1.79E-05
BAALC-AS1	5.55E-10	1.329071415	0.18	0.102	1.97E-05
FHIT	6.70E-10	12.5617057	0.866	0.809	2.38E-05
DPY19L2	7.16E-10	1.946377123	0.596	0.503	2.54E-05
ITGB5	7.16E-10	0.245394736	0.135	0.067	2.54E-05
WDR11	7.36E-10	2.628182576	0.637	0.545	2.61E-05
AFAP1L2	7.40E-10	3.986592567	0.644	0.556	2.63E-05
PPP1R9A-AS1	7.50E-10	0.190947097	0.138	0.069	2.66E-05
TPST1	8.25E-10	10.79575123	0.542	0.47	2.93E-05
ZMIZ1	9.60E-10	0.818469439	0.755	0.67	3.40E-05
BARD1	1.00E-09	1.447754048	0.221	0.135	3.55E-05
SLC25A32	1.16E-09	0.380769332	0.243	0.155	4.13E-05
KIZ-AS1	1.18E-09	0.505667829	0.153	0.081	4.17E-05
DOCK11	1.24E-09	1.377875313	0.251	0.16	4.39E-05
B3GALT2	1.29E-09	0.203144924	0.122	0.058	4.58E-05
PDE7B-AS1	1.35E-09	0.301043961	0.159	0.087	4.80E-05
CLK1	1.46E-09	0.56276283	0.459	0.357	5.18E-05
RNF150	1.46E-09	6.762664339	0.866	0.809	5.18E-05
NBPF12	1.70E-09	0.482521261	0.409	0.308	6.04E-05
PYGL	1.96E-09	1.776316278	0.486	0.385	6.95E-05
BAG2	1.98E-09	0.245925698	0.143	0.075	7.02E-05
ANKRD33B	3.20E-09	1.328045474	0.137	0.071	0.000113653
GPR146	3.48E-09	2.780005748	0.149	0.081	0.000123338
WDR11-DT	3.53E-09	1.199244089	0.474	0.367	0.000125135
TMEM161B-DT	3.68E-09	1.690419852	0.818	0.729	0.000130654
PRKX	3.78E-09	1.234432199	0.322	0.225	0.000134223
ATPSCKMT	4.70E-09	0.926434995	0.251	0.164	0.000166648
ZBTB16	5.04E-09	1.693625951	0.771	0.69	0.000178863
FIGN	5.52E-09	10.5388403	0.811	0.742	0.00019587
MIB1	5.83E-09	4.717100146	0.672	0.574	0.000206895
GDAP1	5.94E-09	2.190273174	0.786	0.709	0.00021061
RORA-AS1	6.17E-09	0.350935024	0.18	0.105	0.000218901
ENSG00000242593	6.60E-09	2.165128233	0.518	0.415	0.000234049
PMPCB	6.79E-09	0.808097833	0.304	0.214	0.000240753
PHLDA1	6.90E-09	3.189181181	0.649	0.562	0.000244604
DNAJB6	7.89E-09	1.146572308	0.402	0.305	0.000279647
VSTM2B	8.43E-09	0.813791052	0.445	0.349	0.000298869
RGCC	8.61E-09	5.073518558	0.472	0.384	0.000305394
ST6GAL1	8.63E-09	2.66588651	0.523	0.432	0.000306041
KIF19	8.72E-09	1.600066029	0.491	0.403	0.000309153
UQCRB	8.87E-09	0.461329025	0.244	0.16	0.000314669
ENSG00000239922	9.57E-09	0.665825415	0.175	0.102	0.000339472
ZMAT4	1.02E-08	16.39077031	0.19	0.115	0.000362584
ZFP36L1	1.02E-08	0.275658753	0.37	0.272	0.00036299
CCT5	1.18E-08	0.278719487	0.203	0.126	0.000420212
CDH20	1.20E-08	0.433221749	0.951	0.935	0.000424897
SPP1	1.22E-08	4.819280179	0.207	0.127	0.000434253
WWTR1	1.23E-08	0.436498536	0.132	0.069	0.000435541
LINC01896	1.23E-08	0.218083971	0.181	0.106	0.000436636
TSHR	1.25E-08	0.308053884	0.107	0.051	0.000444065
RIN2	1.27E-08	6.305420499	0.824	0.796	0.000450958
FAM20C	1.31E-08	0.807300553	0.234	0.151	0.000464305
ENSG00000271717	1.37E-08	0.196536616	0.12	0.061	0.000485699
GKAP1	1.41E-08	0.538276597	0.387	0.288	0.000500719
ST13	1.47E-08	1.103196029	0.348	0.251	0.000519811
CRTAC1	1.55E-08	1.216131624	0.373	0.274	0.000551233
ARHGAP22	1.55E-08	5.004269596	0.671	0.599	0.000551233
ENSG00000235609	1.56E-08	0.338510064	0.103	0.048	0.000552243
DYNLL1	1.57E-08	3.303523189	0.353	0.268	0.000558376
ABHD2	1.66E-08	1.793166427	0.777	0.83	0.000589904
ZCCHC2	1.70E-08	1.066676099	0.373	0.279	0.000604126
S100A10	1.71E-08	0.558063539	0.1	0.046	0.000606619
SAMHD1	1.77E-08	9.710449237	0.667	0.582	0.000626943
ZHX2	1.86E-08	16.26287284	0.892	0.831	0.000659584
ENSG00000258891	1.87E-08	0.37711821	0.139	0.075	0.000661727
STK32B	1.99E-08	6.313950711	0.725	0.641	0.000704943
BANF1	2.07E-08	0.259066689	0.18	0.108	0.000732718
PDK4	2.14E-08	0.411881434	0.284	0.199	0.000760407
COX7C	2.20E-08	0.293620289	0.252	0.168	0.000781487
CREBRF	2.26E-08	0.487579103	0.359	0.268	0.000799823
STAMBPL1	2.47E-08	0.673079259	0.302	0.212	0.000875918
SALL3	2.49E-08	0.45127479	0.304	0.216	0.000881535
EDA	2.52E-08	0.355473583	0.082	0.15	0.000894539
FRMD4A	2.56E-08	101.4081022	0.899	0.86	0.000906876
DSEL	2.67E-08	1.907367282	0.589	0.508	0.00094783
TPM1	2.69E-08	0.788840186	0.454	0.35	0.00095262
PWWP2A	2.84E-08	0.372097548	0.43	0.336	0.00100576
SYT17	3.00E-08	1.341663688	0.675	0.608	0.001064056
ATP5PF	3.46E-08	0.209497424	0.262	0.177	0.001226492
RPGR	3.46E-08	2.388024659	0.228	0.15	0.001227633
UBB	3.93E-08	0.682188536	0.411	0.32	0.001394911
ENSG00000275674	4.07E-08	0.149158215	0.134	0.071	0.001441822
ITM2B	4.20E-08	0.457499097	0.623	0.519	0.001489577
LINC00159	4.36E-08	0.514477503	0.115	0.058	0.001546058
FTH1	4.73E-08	3.084723737	0.7	0.631	0.0016787
LHFPL2	4.75E-08	5.903372509	0.428	0.335	0.001683632
NFKBIZ	5.09E-08	0.344235248	0.175	0.106	0.001803525
UBE2D3	5.40E-08	1.948102422	0.593	0.507	0.001915726
ITGA9	5.57E-08	1.018560945	0.656	0.556	0.001973688
ENSG00000254420	6.97E-08	0.102643909	0.187	0.116	0.002472566
THBS2	7.41E-08	0.397254416	0.196	0.123	0.002629454
DPH6	7.66E-08	2.351095051	0.406	0.498	0.002718014
LDHB	7.95E-08	0.281819562	0.417	0.322	0.002820706
KAT2A	8.30E-08	0.341262359	0.334	0.246	0.002945135
SRP14-DT	8.37E-08	0.217804226	0.101	0.049	0.00296732
ARID5A	8.53E-08	0.539433468	0.149	0.087	0.00302514
KPNB1-DT	8.79E-08	0.348076461	0.207	0.131	0.003116763
AHSA1	8.79E-08	0.269024567	0.16	0.094	0.003118893
OLMALINC	1.09E-07	0.344730047	0.204	0.131	0.003876205
ENSG00000250075	1.13E-07	0.435178889	0.204	0.131	0.004006007
HDAC4	1.15E-07	8.549154962	0.754	0.693	0.00408642
ENSG00000279765	1.20E-07	5.132937695	0.569	0.487	0.004248443
ENSG00000283208	1.22E-07	0.516888535	0.127	0.069	0.004325367
ZNF706	1.22E-07	0.556591301	0.352	0.267	0.004328548
MGAT4A	1.28E-07	0.524828795	0.367	0.279	0.004549764
ENSG00000236449	1.35E-07	0.359046562	0.34	0.254	0.004802308
GRIK3	1.42E-07	7.962693286	0.636	0.558	0.005030429
GALNT7-DT	1.53E-07	1.765955415	0.303	0.22	0.005431425
ENHO	1.53E-07	0.432215109	0.313	0.229	0.005439414
SYNE3	1.71E-07	0.473901858	0.24	0.163	0.00606211
ZNF397	1.81E-07	0.653782221	0.305	0.225	0.006428066
JAKMIP2-AS1	1.89E-07	0.120568924	0.119	0.063	0.006711589
SPSB4	1.91E-07	2.24284193	0.505	0.423	0.006767849
ANKRD37	1.94E-07	0.223986121	0.101	0.051	0.006894483
ZNG1E	2.03E-07	0.459805061	0.425	0.328	0.007201548
ATG16L2	2.12E-07	0.182350574	0.181	0.112	0.007517843
MIR646HG	2.16E-07	19.22532183	0.176	0.108	0.007651872
DMTF1	2.23E-07	1.063270634	0.621	0.535	0.007899708
MROH9	2.28E-07	0.103267612	0.267	0.183	0.008089254
MALRD1	2.30E-07	1.313600953	0.195	0.281	0.008152243
CALCOCO1	2.39E-07	0.186292803	0.28	0.199	0.008478506
PLOD3	2.47E-07	0.19400392	0.207	0.134	0.00874288
MARCKS	2.47E-07	6.540464264	0.791	0.709	0.008758249
KCNAB1	2.48E-07	8.95560876	0.686	0.618	0.008791108
CDH12	2.66E-07	33.22976352	0.146	0.085	0.009434102
CEP126	2.71E-07	0.394769581	0.424	0.333	0.009593226
SPACDR	2.79E-07	0.163606357	0.127	0.07	0.009877429
ERBIN	2.85E-07	2.060838017	0.595	0.512	0.010109535
TBC1D1	2.86E-07	3.970893583	0.43	0.343	0.010135063
KIF5A	2.98E-07	0.217378655	0.161	0.097	0.010577844
IGSF9B	3.06E-07	3.402729266	0.442	0.373	0.01084858
H2AZ1	3.14E-07	0.122233738	0.124	0.068	0.011147469
HNRNPH1	3.26E-07	0.773873667	0.47	0.385	0.011565114
PTPRD	3.40E-07	13.40053722	0.955	0.959	0.012059841
RAPGEF4	3.52E-07	0.926478223	0.839	0.8	0.012476955
BRINP1	3.65E-07	17.04045737	0.369	0.457	0.01295274
PPT1	3.79E-07	0.247746943	0.218	0.145	0.013432293
RBMS3-AS3	3.97E-07	0.268116648	0.113	0.061	0.014063774
AKNA	4.16E-07	0.445869134	0.251	0.33	0.014746262
MIR2052HG	4.24E-07	1.516843163	0.232	0.155	0.015041686
MITD1	4.24E-07	0.406054375	0.157	0.096	0.015044519
DHRSX	4.24E-07	3.114771409	0.391	0.306	0.015048217
ERBB3	4.60E-07	1.124269756	0.284	0.206	0.016306043
NEDD4	4.80E-07	1.466351383	0.457	0.378	0.017036161
PCDH9	4.85E-07	98.54889692	0.998	0.998	0.017202489
AJAP1	5.17E-07	1.017624361	0.513	0.429	0.018344927
CALD1	5.32E-07	3.412234365	0.502	0.421	0.018871401
PPP2R2B	5.39E-07	79.76416849	0.882	0.899	0.019100621
RAB11A	5.39E-07	0.501245557	0.409	0.323	0.019120706
CCDC59	5.56E-07	1.307860685	0.194	0.128	0.019730613
CAB39L	6.23E-07	1.002865261	0.409	0.318	0.022098828
PAN2	6.35E-07	0.191024539	0.143	0.085	0.022502005
PDE7B	6.59E-07	9.919828004	0.77	0.694	0.023385571
MT2A	6.91E-07	10.13325499	0.581	0.506	0.024510476
PHF21B	7.28E-07	0.651523892	0.433	0.34	0.025802385
OTUD7B	7.45E-07	0.417614802	0.461	0.369	0.026417268
DSCAM	7.92E-07	142.2322346	0.995	0.997	0.028092283
CENPC	7.99E-07	0.24916111	0.343	0.256	0.028322425
SLC39A14	8.05E-07	2.168144171	0.166	0.105	0.028533273
ENSG00000266302	8.21E-07	0.188855654	0.399	0.317	0.02910752
SHISA6	8.50E-07	1.328676557	0.115	0.181	0.030157744
KCNS3	9.45E-07	0.953590578	0.129	0.075	0.033504835
DSE	9.48E-07	2.158345069	0.373	0.28	0.033628087
TRA2A	1.01E-06	3.39674014	0.778	0.726	0.035704566
HSPA9	1.06E-06	0.100323245	0.304	0.228	0.037604123
PPID	1.19E-06	0.184151043	0.134	0.079	0.042200184
ENSG00000269124	1.22E-06	0.24335655	0.167	0.106	0.043356711
MXD4	1.26E-06	0.237513913	0.224	0.155	0.044530217
ETV1	1.33E-06	2.253766055	0.654	0.59	0.047123699
RAPH1	1.39E-06	0.744444903	0.43	0.341	0.049188732
SCN9A	1.43E-06	6.227051159	0.775	0.686	0.050731358
DST	1.43E-06	12.00884486	0.962	0.947	0.050879907
HBP1	1.45E-06	0.842668967	0.35	0.272	0.051296963
BCAS1	1.45E-06	440.4675975	0.887	0.86	0.051447654
NAP1L4	1.50E-06	1.637300647	0.538	0.464	0.053268241
EDIL3	1.51E-06	47.62361564	0.875	0.838	0.053427129
TSC22D1	1.59E-06	2.168116973	0.802	0.754	0.056507175
MAIP1	1.62E-06	0.131428063	0.127	0.074	0.057393336
LINC01376	1.63E-06	0.29742403	0.058	0.108	0.057878928
LRP4	1.74E-06	3.521936247	0.786	0.751	0.061609637
SYCP3	1.83E-06	0.155383969	0.108	0.059	0.064993198
CSMD2	2.10E-06	11.98695645	0.927	0.893	0.074326649
ENSG00000255580	2.15E-06	0.293163702	0.187	0.124	0.076111871
C1orf56	2.18E-06	0.207751972	0.176	0.114	0.077346866
SGK3	2.31E-06	3.571618225	0.544	0.448	0.082082276
N4BP2L1	2.33E-06	0.625342109	0.469	0.389	0.082546343
ALDH2	2.34E-06	0.256492226	0.228	0.159	0.082812125
HUNK	2.34E-06	0.551851871	0.176	0.115	0.083129398
NACA	2.44E-06	0.805411716	0.282	0.207	0.086569288
SLIRP	2.46E-06	0.137152256	0.232	0.161	0.087179081
RAVER2	2.46E-06	0.791383076	0.387	0.31	0.08730181
CRBN	2.54E-06	0.420729885	0.323	0.248	0.090010017
FAM66A	2.60E-06	0.135570166	0.143	0.087	0.092330773
PPM1K	2.84E-06	0.962192207	0.566	0.497	0.100728076
TMEM100	2.90E-06	0.347853336	0.239	0.171	0.102720842
FAM181B	2.99E-06	0.320332115	0.251	0.181	0.106069034
ATP5F1E	3.22E-06	0.520536975	0.277	0.204	0.114156674
RBM48	3.27E-06	0.325656674	0.123	0.072	0.115922854
ENSG00000270099	3.27E-06	0.258154614	0.117	0.067	0.116023021
HAS2	3.61E-06	0.282048516	0.148	0.092	0.127962561
NGF	3.61E-06	0.432043535	0.114	0.065	0.127997536
CRIPT	3.64E-06	0.233485578	0.166	0.108	0.12893308
PCGF5	3.87E-06	0.738933261	0.54	0.455	0.137221057
INSYN2A	3.99E-06	0.202374923	0.127	0.075	0.141375111
JTB	4.01E-06	0.191349215	0.172	0.113	0.142169155
IRX2	4.06E-06	0.149014814	0.206	0.141	0.144003651
YAE1	4.13E-06	0.315355906	0.262	0.195	0.146610184
PCDHGA1	4.52E-06	0.223674116	0.108	0.061	0.160374899
TMEM106C	4.53E-06	0.178277395	0.106	0.059	0.16076366
ENSG00000233635	4.55E-06	0.19159767	0.151	0.094	0.161437772
FAU	4.56E-06	0.590232537	0.26	0.191	0.161645106
PHF3	4.81E-06	0.649039499	0.529	0.458	0.170408024
MTLN	4.84E-06	0.224884758	0.108	0.061	0.171473319
TOMM7	4.88E-06	0.323317598	0.185	0.125	0.172978901
ACTN1	4.97E-06	0.105983316	0.118	0.069	0.176399612
PIGC	5.19E-06	0.226374394	0.245	0.179	0.183891127
IGF1R	5.19E-06	1.829508145	0.855	0.791	0.18395445
PITPNC1	5.20E-06	9.906911753	0.857	0.824	0.184449149
SOD1	5.23E-06	0.370325045	0.27	0.203	0.185411733
LRP2BP	5.28E-06	1.881309802	0.393	0.318	0.187342273
BTG1	5.39E-06	0.254829965	0.238	0.171	0.191194179
MRPS31	5.44E-06	0.711935822	0.343	0.265	0.193038612
IGF2BP2	5.67E-06	4.360312556	0.244	0.176	0.200945731
FBXO32	5.75E-06	0.201915657	0.143	0.09	0.203753842
TCP1	6.22E-06	0.18006973	0.164	0.107	0.220463926
ENSG00000257759	6.30E-06	5.954494434	0.204	0.143	0.223562692
LRCH2	6.34E-06	0.663049174	0.363	0.281	0.224827278
PYGO1	6.36E-06	1.994286098	0.445	0.369	0.225401657
MAP2K4	6.39E-06	0.434789893	0.657	0.589	0.226790851
WHRN	6.40E-06	0.39893689	0.326	0.249	0.226963688
SP110	6.40E-06	0.600652395	0.222	0.157	0.227071135
KYAT3	6.42E-06	0.269358638	0.264	0.193	0.227829684
SHPRH	6.58E-06	0.527355368	0.585	0.513	0.233518226
NAA16	6.63E-06	0.724997692	0.425	0.354	0.235146899
ENSG00000249776	6.65E-06	3.290249895	0.165	0.108	0.235757032
YBX1	6.92E-06	0.558239523	0.276	0.206	0.245383962
PRR5L	7.06E-06	3.019887596	0.249	0.182	0.250386738
GYPC	7.15E-06	0.251369299	0.144	0.091	0.253516839
KLF15	7.63E-06	0.374014715	0.357	0.281	0.270464309
NXPE3	8.00E-06	1.192746559	0.384	0.312	0.283854689
ASTN2	8.03E-06	7.608999016	0.944	0.928	0.284763734
ZNF638	8.10E-06	4.53020657	0.872	0.854	0.28718446
PGP	8.49E-06	0.171471534	0.162	0.107	0.300990603
TANC1	8.74E-06	15.80379769	0.784	0.737	0.30992037
BCAN	8.99E-06	39.84105078	0.846	0.812	0.318915354
GADD45B	9.11E-06	2.853823488	0.134	0.084	0.323227823
STMP1	9.18E-06	0.381126503	0.23	0.166	0.325433704
SYNC	9.58E-06	0.196597017	0.165	0.108	0.339730361
CPVL-AS2	9.87E-06	0.28050466	0.149	0.096	0.349931987
PLPPR1	1.00E-05	0.559956331	0.708	0.757	0.355831383
BBOF1	1.03E-05	0.142839933	0.135	0.084	0.363524263
ENSG00000254787	1.04E-05	0.317359147	0.212	0.149	0.367774536
SNRNP48	1.04E-05	0.243207201	0.135	0.085	0.36983311
ENSG00000282278	1.04E-05	0.239978444	0.177	0.12	0.370579494
SAT1	1.07E-05	8.771221169	0.336	0.262	0.380749285
AQP4-AS1	1.10E-05	2.330943315	0.331	0.26	0.389555795
SLC22A23	1.10E-05	22.21683612	0.42	0.355	0.391850927
WARS2-AS1	1.17E-05	1.133638517	0.251	0.183	0.416035581
BCAR1	1.18E-05	0.325437938	0.398	0.315	0.420243176
ENSG00000239381	1.20E-05	1.273874278	0.32	0.248	0.427336333
SH3BP4	1.23E-05	1.056986621	0.284	0.22	0.437313095
CGGBP1	1.25E-05	1.224209843	0.34	0.271	0.443024959
CYP4V2	1.27E-05	0.377990289	0.219	0.157	0.44887288
TMLHE	1.30E-05	0.782412526	0.276	0.207	0.46035607
ZEB1-AS1	1.30E-05	2.008860666	0.407	0.331	0.461391354
COL11A1	1.31E-05	3.972969379	0.906	0.868	0.463773837
MAP7	1.34E-05	4.490315176	0.349	0.277	0.474775953
ERLEC1	1.34E-05	0.215556311	0.209	0.146	0.475996336
DENND10	1.34E-05	0.253470362	0.166	0.111	0.476507457
ZC3H15	1.36E-05	0.177562232	0.237	0.171	0.480735685
LINC00667	1.39E-05	0.233764973	0.218	0.154	0.493879362
TLE1	1.41E-05	0.766332447	0.289	0.218	0.499348163
ENSG00000254553	1.41E-05	0.19166372	0.222	0.156	0.500269123
OGFRL1	1.41E-05	0.293686369	0.218	0.159	0.501381118
MFAP3L	1.43E-05	0.275984932	0.285	0.217	0.508777819
AFAP1	1.44E-05	2.007110101	0.608	0.546	0.511862132
ENSG00000214955	1.47E-05	1.190224156	0.133	0.083	0.519834774
PDK1	1.47E-05	2.573051751	0.248	0.184	0.521682205
SCRN1	1.48E-05	0.532077304	0.356	0.276	0.525477116
ABCC5	1.54E-05	0.658249778	0.506	0.433	0.54614512
TIAM1	1.54E-05	7.1515431	0.744	0.706	0.547591845
AK9	1.59E-05	0.464853218	0.269	0.202	0.562744409
TRAK1	1.60E-05	4.567659288	0.637	0.565	0.568942397
DUSP1	1.63E-05	0.138131888	0.289	0.22	0.579186648
LINC01004	1.76E-05	0.240684279	0.392	0.317	0.623702281
SARAF	1.77E-05	0.539808868	0.439	0.361	0.628121169
RNF19B	1.81E-05	0.616171529	0.153	0.1	0.640515067
ENSG00000237188	1.83E-05	0.425986279	0.241	0.176	0.650141849
GNPDA2	1.85E-05	0.315187408	0.224	0.163	0.656359297
ADAMTS9-AS2	1.93E-05	8.765168999	0.513	0.423	0.684056682
WIPF1	2.03E-05	8.807554993	0.586	0.519	0.721656311
DNAAF4	2.04E-05	0.386633837	0.188	0.131	0.724749342
DDX3Y	2.06E-05	0.268870194	0.155	0.103	0.729493804
CLDN12	2.06E-05	0.404418026	0.283	0.217	0.729596859
IRF2BP2	2.11E-05	0.131672591	0.291	0.224	0.748159661
TCAF2	2.14E-05	1.421216489	0.223	0.165	0.757960183
BRD8	2.15E-05	0.302455957	0.254	0.189	0.764223281
PTGR3	2.21E-05	0.332021654	0.337	0.271	0.783464408
NPAS2	2.29E-05	3.913605157	0.448	0.375	0.812024287
PSIP1	2.36E-05	0.27562492	0.414	0.345	0.835935108
EPHB1	2.36E-05	43.66410556	0.284	0.351	0.837705077
ZBTB44	2.41E-05	1.155355712	0.36	0.288	0.854287442
GPAM	2.48E-05	0.317642222	0.162	0.11	0.878391963
FUT9	2.55E-05	16.40847062	0.602	0.522	0.903110445
GPS2	2.58E-05	0.148064107	0.131	0.083	0.915632217
EWSR1	2.58E-05	0.65028756	0.369	0.298	0.915655908
CTBS	2.59E-05	0.236846109	0.115	0.071	0.919226836
SNHG7	2.61E-05	0.13934334	0.114	0.069	0.924552435
PPP6R3	2.63E-05	1.270279058	0.749	0.709	0.932227739
MAF	2.72E-05	0.386054002	0.231	0.171	0.964961903
FAM200B	2.72E-05	0.181428519	0.123	0.077	0.965995207
RBM5	2.74E-05	0.318568081	0.547	0.477	0.972898814
MTHFD1L	2.78E-05	8.343298887	0.282	0.36	0.985567037
NDUFA1	2.82E-05	0.150667783	0.158	0.106	1
HTR2C	2.90E-05	3.313621812	0.193	0.255	1
C1orf122	2.91E-05	0.185153309	0.135	0.087	1
NTN4	2.93E-05	1.351951599	0.466	0.384	1
ENSG00000131152	2.99E-05	0.218065277	0.109	0.065	1
SLC25A27	3.13E-05	0.936293714	0.586	0.532	1
C6orf62	3.14E-05	0.26715177	0.322	0.255	1
FAM242A	3.15E-05	0.118152688	0.129	0.082	1
FAM222A-AS1	3.23E-05	0.133569188	0.113	0.068	1
LEMD3	3.28E-05	1.143497704	0.411	0.345	1
TRO	3.28E-05	0.177373395	0.148	0.097	1
APTX	3.44E-05	0.661453588	0.271	0.209	1
NIPAL3	3.44E-05	0.480249465	0.291	0.222	1
UQCRH	3.46E-05	0.187465395	0.216	0.157	1
YPEL5	3.48E-05	0.270312896	0.16	0.108	1
CALR	3.48E-05	0.282167577	0.308	0.239	1
SOS1	3.54E-05	1.974590404	0.682	0.619	1
WASHC4	3.58E-05	0.228179306	0.415	0.34	1
TMEM255A	3.64E-05	0.42027692	0.284	0.218	1
FLOT1	3.65E-05	0.241480402	0.283	0.215	1
RRBP1	3.68E-05	0.21128373	0.331	0.261	1
TAB2	3.94E-05	0.876163681	0.505	0.437	1
OST4	3.95E-05	0.142251431	0.106	0.064	1
ENSG00000258663	4.17E-05	0.187790337	0.128	0.081	1
PDPN	4.19E-05	0.522236239	0.223	0.161	1
CHD2	4.20E-05	0.713308686	0.566	0.494	1
CASTOR3P	4.21E-05	0.488229995	0.634	0.572	1
MTSS2	4.29E-05	0.416559362	0.768	0.694	1
RHPN1	4.30E-05	0.10664331	0.117	0.073	1
SNRNP35	4.39E-05	0.161678672	0.162	0.111	1
DDAH1	4.40E-05	0.622638162	0.484	0.412	1
ENSG00000254692	4.52E-05	0.110584664	0.1	0.059	1
PNPLA8	4.56E-05	0.36671014	0.307	0.245	1
TYRO3	4.61E-05	0.416032347	0.458	0.39	1
KMT2E	4.67E-05	0.939181635	0.758	0.73	1
CAPN2	4.67E-05	0.307490343	0.397	0.328	1
OLIG1	4.70E-05	1.961716232	0.821	0.775	1
FAM222A	4.73E-05	0.184207069	0.311	0.242	1
CCND3	4.74E-05	0.163896543	0.259	0.196	1
CHST11	4.82E-05	4.516892924	0.96	0.944	1
WDR19	5.01E-05	0.446866033	0.231	0.171	1
ENSG00000281593	5.21E-05	0.251732985	0.222	0.162	1
ZNF718	5.24E-05	0.264657014	0.396	0.324	1
MSRA	5.26E-05	1.369556414	0.728	0.686	1
NT5C2	5.46E-05	1.361441934	0.561	0.491	1
GNPTAB	5.55E-05	1.974839591	0.691	0.613	1
APOL2	5.57E-05	0.248059398	0.138	0.09	1
CROCC	5.65E-05	0.384996914	0.354	0.291	1
PLEKHA6	5.69E-05	1.653447498	0.529	0.459	1
AEBP2	5.70E-05	1.24318336	0.432	0.37	1
NAA38	5.87E-05	0.157662266	0.242	0.182	1
YPEL2	5.88E-05	0.247371032	0.18	0.126	1
RNF19A	5.89E-05	2.965225806	0.317	0.251	1
PKD1	6.00E-05	0.537901057	0.469	0.398	1
CCDC14	6.12E-05	0.703514295	0.277	0.348	1
HES6	6.14E-05	1.427157497	0.181	0.129	1
MRPS30	6.14E-05	0.13102305	0.104	0.063	1
KANSL1	6.15E-05	0.484109242	0.809	0.764	1
ELN	6.38E-05	0.536215004	0.206	0.15	1
SLC12A8	6.52E-05	0.244159309	0.173	0.12	1
TBC1D8B	6.86E-05	0.185837986	0.114	0.071	1
SLC8A1	7.10E-05	18.58537944	0.819	0.86	1
FRG1	7.11E-05	0.178447431	0.138	0.091	1
NEK6	7.33E-05	0.199059188	0.206	0.15	1
PRIM1	7.38E-05	0.114305933	0.1	0.06	1
MAN2A2	7.38E-05	0.324001358	0.185	0.131	1
HMBOX1	7.42E-05	2.951359412	0.575	0.518	1
CHIC2	7.56E-05	0.571294226	0.387	0.317	1
CBFB	7.80E-05	0.400590712	0.579	0.507	1
ENSG00000254733	7.82E-05	0.859210153	0.151	0.104	1
EIF3J-DT	8.16E-05	0.120446998	0.179	0.126	1
PDIA6	8.22E-05	0.775589775	0.282	0.221	1
TASOR	8.23E-05	0.893907679	0.411	0.346	1
JADE2	8.31E-05	0.256689863	0.178	0.127	1
DEF8	8.39E-05	0.14384437	0.157	0.108	1
ENSG00000285441	8.72E-05	0.116016063	0.113	0.071	1
KHDRBS3	8.80E-05	1.989210742	0.858	0.817	1
EHD3	8.92E-05	0.829344115	0.324	0.263	1
KCND3	9.00E-05	5.663645844	0.678	0.623	1
ARHGEF3	9.06E-05	7.442682646	0.425	0.366	1
TRIM9	9.22E-05	26.41215464	0.931	0.947	1
ATP2C1	9.27E-05	2.004742379	0.577	0.507	1
DLL1	9.34E-05	0.298505182	0.289	0.227	1
KANTR	9.52E-05	0.783067688	0.541	0.48	1
UBE2D3-AS1	9.62E-05	0.185765363	0.12	0.077	1
BCHE	9.68E-05	4.498495115	0.403	0.337	1
MPP7	0.000100708	0.245791992	0.109	0.068	1
SUSD6	0.000103068	0.53727093	0.245	0.186	1
BAZ2B	0.000105668	3.699168375	0.814	0.775	1
UQCC6	0.000106275	0.152158256	0.124	0.081	1
RANBP2	0.000106905	0.34543862	0.309	0.247	1
CNOT2	0.000110196	0.103764569	0.547	0.495	1
SLC1A2	0.000110417	2.792502984	0.925	0.91	1
C2orf80	0.000110489	0.163507107	0.181	0.129	1
JPH4	0.000111192	0.45307156	0.337	0.276	1
IFNGR2	0.000113307	0.298906487	0.269	0.212	1
HSPA4	0.000114408	0.482100582	0.215	0.161	1
UBR5	0.000114776	5.705024761	0.757	0.715	1
ARHGAP44	0.000116298	0.298792356	0.324	0.26	1
PRKG2	0.000116782	2.157093788	0.575	0.516	1
EZH1	0.000118204	0.334925715	0.317	0.253	1
MYOT	0.000118236	0.121557567	0.12	0.077	1
ASCL1	0.00012081	0.211488698	0.502	0.441	1
BCL10-AS1	0.000123146	0.200669551	0.126	0.083	1
PLGLB1	0.000123228	0.217142064	0.167	0.117	1
KCTD3	0.000123366	7.088182377	0.538	0.487	1
PRXL2A	0.000127106	0.282615314	0.286	0.223	1
DDIT4	0.000128305	0.949102191	0.241	0.185	1
ANKUB1	0.000129305	0.242419913	0.18	0.128	1
DUSP6	0.000130241	0.101780628	0.168	0.225	1
JKAMP	0.000130666	0.145351531	0.211	0.156	1
PCGF3-AS1	0.000132428	2.629063141	0.418	0.36	1
UBE2G2	0.000134475	1.529116124	0.461	0.397	1
TDRD6	0.00013501	0.893957183	0.119	0.076	1
FHIP2B	0.000138508	0.162211266	0.151	0.104	1
PKP4	0.000138824	55.03512939	0.744	0.706	1
CTTN	0.000139671	0.275210958	0.327	0.262	1
CDKN1B	0.000143186	0.162718576	0.134	0.09	1
ATP5MK	0.00014515	0.175998365	0.134	0.09	1
LRRC37B	0.000146413	0.846592762	0.467	0.403	1
ZNF680	0.000147379	0.630813461	0.259	0.202	1
JADE1	0.000147544	0.76061593	0.261	0.203	1
APBA2	0.000151773	0.186120617	0.738	0.706	1
MAGI1	0.000152674	4.246520979	0.781	0.74	1
KIF2A	0.000153552	0.968504552	0.651	0.593	1
NAPEPLD	0.000155728	1.651187661	0.552	0.49	1
TSPOAP1	0.000157606	0.281261886	0.312	0.252	1
TNFRSF11B	0.000157629	0.322485814	0.121	0.079	1
FAM151B	0.000160858	0.413192777	0.133	0.089	1
ARL17A	0.000163821	0.674528942	0.219	0.169	1
ENSG00000258561	0.00016812	0.979913915	0.167	0.225	1
ARHGEF7	0.000172764	5.433956746	0.669	0.634	1
ANXA6	0.000173671	0.936208621	0.262	0.205	1
EOLA2-DT	0.000173879	0.257729457	0.273	0.212	1
RNF169	0.000175751	0.791066823	0.377	0.309	1
IRAK1BP1	0.000177354	1.205066177	0.426	0.361	1
KATNIP	0.00017926	0.226154097	0.275	0.215	1
MARK3	0.000184731	3.379710408	0.708	0.665	1
KLRG1	0.000186334	0.18432101	0.174	0.125	1
C2orf88	0.000186393	0.275150858	0.19	0.14	1
RND2	0.000189501	0.377237959	0.213	0.16	1
CLEC2D	0.000192078	0.216954073	0.179	0.129	1
PDE7A	0.000194497	1.703304896	0.449	0.382	1
OXR1	0.000194514	1.309083837	0.495	0.553	1
TATDN1	0.000198323	0.398569646	0.227	0.176	1
ZNF24	0.000203379	0.14464756	0.255	0.197	1
MUC20-OT1	0.000209226	1.610575668	0.763	0.689	1
TCF25	0.000209348	0.346448443	0.57	0.503	1
RIF1	0.00021082	0.191157216	0.462	0.393	1
PPFIA2	0.000213964	3.290515814	0.853	0.877	1
SRI	0.000216415	0.447170883	0.354	0.293	1
MMP16	0.000222863	14.40569315	0.984	0.963	1
KIAA2026	0.000223055	1.016882303	0.528	0.469	1
LINC01561	0.000226618	0.127101607	0.103	0.065	1
NAXE	0.000227908	0.146397591	0.144	0.099	1
CDK10	0.00022793	0.13563521	0.138	0.094	1
MESD	0.000231545	0.126975921	0.148	0.102	1
AZGP1	0.00023803	0.466790105	0.158	0.113	1
GCNA	0.000239144	0.341795973	0.159	0.113	1
PLOD1	0.000239563	0.112311294	0.113	0.073	1
TOGARAM2	0.000246425	0.179974716	0.173	0.125	1
C10orf90	0.000252077	5.376486765	0.747	0.699	1
PPP1R12A	0.000253389	3.860690446	0.797	0.766	1
ACP1	0.000263129	0.178154737	0.149	0.104	1
RPP38	0.000264546	0.271937014	0.175	0.126	1
NDUFB4	0.000265981	0.14367704	0.174	0.125	1
SUCLG2	0.00027394	3.125756176	0.289	0.354	1
ARHGAP10	0.000273955	0.199398748	0.603	0.563	1
CHROMR	0.000274619	0.191352841	0.141	0.097	1
ZNF281	0.0002795	0.212104672	0.137	0.095	1
KATNAL2	0.00028337	0.466271442	0.237	0.182	1
ZNF862	0.000283583	0.288744112	0.264	0.208	1
SAMD4A	0.000285427	13.18806521	0.825	0.789	1
BAIAP2L1	0.000287543	0.348004211	0.161	0.114	1
MOB1A	0.000288614	0.126913309	0.151	0.106	1
TUBB4A	0.000298683	0.385652322	0.072	0.111	1
ENSG00000254604	0.000299115	0.26993737	0.151	0.106	1
PCDH7	0.000299787	31.87379591	0.963	0.935	1
IFT140	0.000301447	0.143943675	0.132	0.09	1
MSL2	0.000304068	0.194865938	0.262	0.206	1
USP33	0.000304227	0.218618884	0.518	0.459	1
H4C3	0.000308023	0.362928354	0.229	0.177	1
COMMD2	0.000310544	0.126560179	0.134	0.092	1
ABCD4	0.000311911	0.241827631	0.312	0.252	1
SNX1	0.000313157	15.57313583	0.574	0.51	1
CPQ	0.00031815	5.806542973	0.315	0.254	1
SLITRK2	0.000325486	0.220329907	0.381	0.318	1
SGSM1	0.0003298	0.40839997	0.369	0.307	1
S100A1	0.000334238	0.272673009	0.131	0.089	1
TXNRD1	0.00033542	0.193057222	0.347	0.289	1
AASDH	0.000340967	0.24018563	0.274	0.22	1
TRIM4	0.000343338	0.241633202	0.238	0.183	1
TECPR2	0.000347528	0.225930123	0.218	0.273	1
MEF2A	0.000348208	4.467103367	0.526	0.569	1
CCT8	0.000350925	0.116140974	0.163	0.117	1
PRDX6	0.000351924	0.139856897	0.153	0.108	1
ANKMY2	0.000366811	0.118242624	0.207	0.155	1
PDE6D	0.000368584	0.438085009	0.295	0.238	1
SPATA6L	0.000370659	0.248908243	0.158	0.113	1
SNX10-AS1	0.000375466	0.192764189	0.124	0.085	1
MLLT6	0.000378528	0.326151757	0.329	0.269	1
PGM3	0.000383135	0.475772174	0.275	0.22	1
MRPL18	0.000391162	0.11677423	0.106	0.068	1
RUNX1T1	0.000396874	11.90124557	0.755	0.706	1
IFRD1	0.000406375	0.245149468	0.163	0.119	1
DUBR	0.000406786	1.62348812	0.271	0.215	1
LYRM2	0.00041208	0.131053693	0.194	0.145	1
PKNOX1	0.000412972	0.198986652	0.299	0.24	1
RYR1	0.000419163	0.140332742	0.167	0.121	1
CASTOR2	0.000423192	0.294422183	0.289	0.233	1
TMOD3	0.000424339	0.159463169	0.173	0.125	1
CFAP96	0.000434072	0.306239923	0.134	0.094	1
CDKL3	0.000438842	0.554948063	0.238	0.184	1
SLC25A28	0.000442166	0.249363935	0.201	0.153	1
HERC4	0.000443513	0.87855646	0.685	0.62	1
PPA2	0.000447042	10.18557656	0.655	0.611	1
FLRT2	0.000450124	0.222965455	0.582	0.518	1
CTIF	0.000451407	0.71526152	0.641	0.575	1
CHDH	0.000453452	0.434135823	0.352	0.295	1
UBXN7	0.000460511	0.153719945	0.318	0.258	1
ACER3	0.000464201	0.707789652	0.664	0.617	1
COMMD6	0.000472926	0.13672863	0.175	0.127	1
YTHDC1	0.000486486	0.998138145	0.47	0.412	1
IRS1	0.00048982	0.44727191	0.195	0.147	1
RIC3	0.000493648	0.2558816	0.454	0.389	1
HACD3	0.000497252	0.697018525	0.398	0.344	1
ASF1A	0.000504203	0.155858219	0.11	0.073	1
BCAT2	0.000504529	0.121828612	0.186	0.139	1
WDR6	0.000511793	0.191258223	0.258	0.205	1
ZNF549	0.000517158	0.24031187	0.207	0.158	1
SNHG19	0.00052226	0.125227032	0.107	0.071	1
TIAM2	0.00053918	4.386840338	0.494	0.438	1
PCNT	0.000544508	0.157659013	0.222	0.172	1
GABBR1	0.000547835	0.266393734	0.509	0.446	1
CHST15	0.000557214	1.16380835	0.251	0.199	1
ENSG00000260578	0.000570741	0.110039927	0.107	0.071	1
MKNK2	0.000575764	0.148202848	0.115	0.077	1
C16orf95	0.000594791	2.042584342	0.179	0.133	1
RBMS3	0.000595239	9.569564991	0.324	0.269	1
TRIR	0.00059932	0.145918807	0.162	0.118	1
BEND7	0.000617222	0.246919747	0.385	0.329	1
WDSUB1	0.000624243	0.25701604	0.337	0.281	1
COL9A3	0.000628172	1.35164314	0.354	0.3	1
SRSF6	0.000630761	0.244372574	0.35	0.297	1
BASP1	0.000633418	1.928914022	0.569	0.519	1
ERCC6L2-AS1	0.000642459	0.253200573	0.451	0.393	1
MMADHC	0.000644484	0.101159545	0.121	0.083	1
ANKRD13D	0.000649267	0.17634332	0.202	0.155	1
FTL	0.000657367	3.20459109	0.564	0.51	1
PRKD3	0.000663697	0.550903267	0.204	0.156	1
SEPTIN8	0.000667197	0.684617051	0.497	0.442	1
SMARCAD1	0.000683634	0.856073333	0.484	0.433	1
TAB1	0.000685174	0.232637089	0.246	0.195	1
MOB2	0.000687398	0.1099511	0.138	0.097	1
RIT2	0.000697235	6.713123335	0.584	0.527	1
NUBP1	0.000700647	0.112526509	0.111	0.074	1
STOX2	0.000701707	4.75900662	0.48	0.538	1
AGMO	0.00071451	0.683630086	0.106	0.071	1
ULK1	0.000722182	0.14670507	0.215	0.166	1
METTL21A	0.000724792	0.63510133	0.189	0.144	1
MTR	0.000741436	0.505484192	0.283	0.342	1
CCT4	0.000741592	0.157696567	0.249	0.197	1
ENSG00000274068	0.000749671	0.254470326	0.196	0.15	1
GRIA2	0.000758943	20.16590683	0.955	0.947	1
NUDT9	0.000771863	0.193979874	0.138	0.098	1
ECI2	0.000780001	0.136802593	0.126	0.088	1
CDK11B	0.000780712	0.106156098	0.119	0.081	1
SLC44A1	0.000794812	23.52012512	0.796	0.757	1
ENSG00000257703	0.000798785	0.623790106	0.143	0.101	1
MORC4	0.000801034	0.171998057	0.158	0.116	1
CRADD	0.000811161	2.915733461	0.651	0.603	1
NARF	0.000827501	0.202283841	0.19	0.144	1
GLCCI1	0.000833564	3.428865112	0.789	0.742	1
USP45	0.000843192	0.263164464	0.278	0.225	1
ABHD6	0.000843999	0.17127162	0.398	0.343	1
LINC00461	0.000849056	0.306564175	0.629	0.567	1
DUSP26	0.000852897	0.119255964	0.129	0.091	1
HLCS	0.000857292	0.4712229	0.372	0.432	1
IDH2	0.000862837	0.122536346	0.246	0.194	1
ENSG00000249209	0.000863635	0.229396627	0.124	0.087	1
HSBP1	0.00086823	0.103069421	0.2	0.153	1
ST6GAL2	0.000869283	0.476479163	0.465	0.416	1
LDLRAD3	0.000875918	35.04800698	0.813	0.787	1
GPRIN3	0.000881737	0.608439066	0.224	0.179	1
SORL1	0.000888604	3.352134639	0.489	0.426	1
COX6C	0.000893626	0.176450741	0.237	0.185	1
CA13	0.000895501	0.329600933	0.161	0.119	1
ZNF800	0.000895881	0.527813033	0.336	0.275	1
KTN1	0.000896328	1.142786744	0.541	0.502	1
CCT7	0.000915492	0.140351698	0.157	0.114	1
COX19	0.000919399	0.133637414	0.122	0.085	1
SGMS1	0.000924009	4.234887391	0.874	0.838	1
ARFGEF3	0.000929624	0.464335998	0.724	0.674	1
SSR2	0.000942215	0.13409828	0.163	0.12	1
COLGALT1	0.000949553	0.105398862	0.113	0.077	1
LIAS	0.000955141	0.142521611	0.125	0.088	1
PARD3B	0.000958725	19.10815003	0.46	0.512	1
RBM12B	0.000961982	0.167616471	0.263	0.209	1
STK32A-AS1	0.000965968	0.13740434	0.19	0.146	1
DIXDC1	0.000969912	0.892339074	0.336	0.278	1
PLSCR4	0.000974878	0.327473082	0.372	0.321	1
RAB33B-AS1	0.000994283	0.105609934	0.294	0.243	1
PDGFC	0.00099652	3.863641466	0.511	0.45	1
TTYH2	0.001014178	0.102414175	0.263	0.21	1
PHF21A	0.001019059	1.685517599	0.793	0.745	1
LMCD1	0.001021733	0.213015138	0.127	0.088	1
RBBP6	0.001022962	0.314420494	0.493	0.436	1
DYNC1I1	0.001040881	4.000637402	0.462	0.509	1
SNORC	0.001042216	0.127271227	0.153	0.111	1
CREBBP	0.001059145	0.334407404	0.633	0.582	1
MIR9-1HG	0.00106285	0.508689084	0.716	0.729	1
APOO	0.001076651	0.650420164	0.359	0.311	1
ARHGAP18	0.001087093	0.312865928	0.181	0.135	1
B4GAT1	0.001096054	0.220306253	0.193	0.148	1
LHFPL6	0.001107809	2.470563302	0.669	0.611	1
CHPT1	0.001111366	1.198361506	0.528	0.477	1
CNTNAP5	0.001117848	18.01556382	0.842	0.865	1
FAM177A1	0.001128056	0.399934994	0.258	0.209	1
TBC1D8	0.001133452	0.411781727	0.243	0.194	1
OTUD6B-AS1	0.001142137	0.117974104	0.11	0.076	1
ATXN1	0.001147882	1.423202213	0.857	0.834	1
CDK2AP2	0.001160919	0.133756575	0.116	0.081	1
ENSG00000130723	0.00116973	1.349954313	0.482	0.421	1
MAK	0.001228774	0.123621053	0.179	0.136	1
HECTD4	0.001230572	0.152711505	0.641	0.585	1
MT1E	0.001239437	7.739101657	0.369	0.311	1
FAM227B	0.00124805	0.139871895	0.16	0.119	1
MIR99AHG	0.001259896	4.420042691	0.955	0.942	1
SLC22A15	0.001262556	1.62964237	0.371	0.429	1
ATG12	0.001268774	0.112783843	0.225	0.176	1
MPRIP	0.001298889	0.700712333	0.575	0.527	1
ZNF32	0.001306529	0.130312397	0.129	0.091	1
HIVEP2	0.001337041	7.314874604	0.561	0.516	1
KLHL1	0.001354563	6.035786999	0.405	0.46	1
GAS1RR	0.001363622	0.300275858	0.105	0.071	1
SHFL	0.001367163	0.205726274	0.148	0.11	1
ASB3	0.001368217	0.504093509	0.195	0.151	1
PGAP1	0.001393743	1.348739973	0.591	0.547	1
PPM1E	0.001405846	3.932052163	0.414	0.358	1
MEIS1	0.001409704	1.525463379	0.386	0.327	1
PCDHB4	0.001418304	0.290368834	0.101	0.069	1
C5orf15	0.001460803	0.150168509	0.204	0.158	1
CTDSP2	0.001462536	0.327344361	0.289	0.242	1
MAD1L1	0.001469036	0.126057096	0.237	0.188	1
CES4A	0.001469639	0.157632014	0.136	0.098	1
PHACTR3	0.001478011	30.72414955	0.915	0.891	1
MIR181A2HG	0.001494854	0.720254207	0.149	0.11	1
ZFAND5	0.001513156	0.474001345	0.246	0.2	1
TMEM59L	0.00151719	0.162564111	0.27	0.219	1
GSK3B-DT	0.001543115	0.265573263	0.108	0.074	1
PCMTD1	0.001549227	1.029171114	0.534	0.485	1
TMEM245	0.001572969	0.380868278	0.424	0.372	1
ZFAND4	0.001578408	0.604922347	0.297	0.243	1
GPATCH2	0.001580834	1.360578001	0.22	0.266	1
PCBD1	0.001599429	0.153931277	0.101	0.069	1
GTF2B	0.001601073	0.159779892	0.153	0.114	1
NASP	0.00161138	0.489270783	0.464	0.413	1
KTN1-AS1	0.001613925	0.348181298	0.12	0.085	1
LTBP3	0.001617592	0.109368255	0.344	0.289	1
LSM7	0.001620082	0.123365104	0.159	0.118	1
THBS4	0.001647545	0.823173181	0.491	0.441	1
AGPAT4	0.001654942	0.441657525	0.437	0.373	1
LCA5	0.001674978	0.172018391	0.143	0.105	1
FEM1B	0.001709565	0.162472437	0.157	0.118	1
CCNB1IP1	0.001732453	0.23396026	0.2	0.156	1
TCF7L2	0.001757903	16.20860339	0.681	0.63	1
UST	0.001759177	24.51945441	0.873	0.835	1
PPP2R1B	0.001759569	0.247286305	0.214	0.169	1
LMTK2	0.001760592	0.280974088	0.411	0.36	1
BMT2	0.001761646	2.562071633	0.38	0.323	1
IFTAP	0.001791517	0.176436058	0.116	0.081	1
DTX2	0.001797207	0.56982439	0.169	0.217	1
KIFAP3	0.001801815	0.393858254	0.46	0.409	1
GABRB1	0.00185201	3.556912965	0.644	0.597	1
GPBP1L1	0.001867302	0.112579505	0.368	0.316	1
GPRASP3	0.001920402	0.143112868	0.193	0.15	1
RBP1	0.001928171	0.116767809	0.157	0.117	1
PLXNB1	0.001935512	0.133927939	0.265	0.214	1
PICALM	0.001962805	8.349352943	0.714	0.679	1
SYNE1	0.00196632	4.312723833	0.81	0.768	1
LINC00632	0.001968576	0.15723089	0.497	0.439	1
SOX13	0.001983162	3.765365872	0.533	0.482	1
BTBD9	0.00198385	0.249388011	0.552	0.608	1
RCOR1	0.002016727	0.189956895	0.187	0.237	1
LCOR	0.002021561	0.990519594	0.651	0.606	1
COL16A1	0.002037728	0.801959531	0.503	0.459	1
ANAPC11	0.002044514	0.107390096	0.123	0.088	1
C2CD2	0.002080964	0.1590617	0.223	0.176	1
TSPAN13	0.002089411	0.176573828	0.114	0.081	1
OGA	0.002109449	0.97457401	0.546	0.487	1
C2orf69	0.002122385	0.2208858	0.134	0.099	1
PRKAR1A	0.002160344	0.620971119	0.33	0.283	1
SIRT2	0.002164063	14.294512	0.412	0.363	1
FBXO38-DT	0.002171694	3.296433074	0.443	0.393	1
SMIM12	0.002187861	0.114614357	0.138	0.1	1
HOOK2	0.002192384	0.123122936	0.27	0.223	1
DTX4	0.002193273	0.136963543	0.105	0.073	1
ATP5F1C	0.002210413	1.293726843	0.308	0.26	1
TAF1D	0.002211479	0.511773874	0.425	0.38	1
GOLGA3	0.002211577	0.148336723	0.213	0.166	1
BTD	0.002223539	0.43517298	0.197	0.154	1
ZNF471	0.002226615	0.162112818	0.182	0.14	1
ENSG00000225096	0.00224289	9.101805227	0.655	0.593	1
CA3	0.002275132	0.130210109	0.2	0.157	1
DAD1	0.002281197	0.140578493	0.157	0.117	1
TTC1	0.002286192	0.103124322	0.282	0.234	1
CIAO2A	0.002329956	0.218262299	0.127	0.091	1
CACNA1E	0.002340647	0.389805244	0.263	0.215	1
MIR3681HG	0.002349498	4.21725713	0.223	0.273	1
CHD7	0.002383747	0.481739134	0.837	0.823	1
ASXL1	0.00241018	1.744280067	0.514	0.457	1
NDUFV1	0.002424272	0.215675594	0.256	0.208	1
PPP1R13B	0.002458257	0.303790352	0.218	0.268	1
LRP4-AS1	0.002500154	1.027081445	0.214	0.165	1
TLE2	0.002503069	0.152538918	0.212	0.168	1
FARS2	0.002514458	2.398349343	0.547	0.596	1
NR2C2	0.002535757	0.180004764	0.365	0.311	1
ZXDC	0.002539289	0.232833177	0.397	0.342	1
LZIC	0.002622115	0.112563664	0.127	0.092	1
DIP2C	0.002634618	10.97654712	0.82	0.821	1
RUVBL1	0.002635895	0.102928521	0.135	0.099	1
HAGH	0.002655077	0.306032427	0.212	0.171	1
CAP2	0.002675373	0.316785059	0.15	0.113	1
MAP2K5	0.002680488	2.491764636	0.593	0.536	1
SBF2	0.002682124	5.309748703	0.768	0.825	1
FBXO3	0.002702535	0.280362191	0.251	0.205	1
MRAS	0.002746692	0.389486357	0.321	0.27	1
NSA2	0.002778731	0.203783099	0.158	0.12	1
ADGRB3-DT	0.002808146	0.211509823	0.301	0.249	1
SPART	0.002826847	0.600469068	0.519	0.463	1
ANKRD26	0.002840754	1.471106313	0.494	0.447	1
ACAT1	0.002862356	0.272425858	0.216	0.171	1
NRIP1	0.002873766	1.734721552	0.302	0.257	1
RNF182	0.002878044	0.377028645	0.195	0.154	1
TMEM68	0.002903039	0.236492164	0.171	0.134	1
RNF32-DT	0.00290943	2.146923037	0.317	0.268	1
FRMD4B	0.002922299	6.029360398	0.505	0.556	1
ATG13	0.00292644	0.330667612	0.265	0.217	1
ENSG00000269946	0.002944166	0.165512968	0.146	0.11	1
HELZ	0.002944462	1.161260534	0.637	0.593	1
ZNF827	0.002950273	3.995143539	0.603	0.558	1
HNRNPH3	0.00295301	0.179223635	0.312	0.266	1
GSTO2	0.002962765	0.101256846	0.157	0.119	1
OSBPL1A	0.002983305	9.515060317	0.548	0.509	1
NUTM2B-AS1	0.002991106	0.641694365	0.405	0.458	1
MIR3667HG	0.002999152	0.398168914	0.184	0.143	1
DCAF5	0.003002416	0.705785333	0.462	0.416	1
LIN54	0.003026779	0.724702736	0.094	0.131	1
BAALC	0.003042663	6.135221804	0.599	0.553	1
UGP2	0.00306193	0.623951164	0.266	0.222	1
PIGP	0.003142008	0.132855185	0.106	0.074	1
WRN	0.003165612	0.215057548	0.303	0.357	1
SESN3	0.003188514	0.416568481	0.202	0.16	1
COMT	0.003199946	0.205489162	0.261	0.215	1
ING4	0.003217553	0.166062391	0.148	0.112	1
LPP	0.003226184	1.412029255	0.883	0.861	1
LINC00506	0.003252757	0.301646667	0.151	0.114	1
PIEZO1	0.003261443	0.380250141	0.246	0.205	1
NEAT1	0.003326682	43.72648536	0.495	0.439	1
PRCP	0.00333192	0.254898671	0.263	0.216	1
NOL8	0.003352005	0.168675257	0.126	0.093	1
KCTD6	0.003393382	0.109860018	0.115	0.082	1
RUFY3	0.003430144	0.698815259	0.688	0.643	1
RADX	0.003468284	0.200847007	0.181	0.142	1
FKBP2	0.003520112	0.112309601	0.171	0.131	1
AMOTL1	0.003522499	0.422378645	0.198	0.157	1
POLN	0.003625532	0.420360463	0.185	0.143	1
RELA	0.003644656	0.147610141	0.108	0.077	1
FOXP4	0.003664609	0.232687639	0.124	0.091	1
ENSG00000224272	0.003678761	0.112965015	0.11	0.078	1
BAZ1A	0.00373837	0.246332357	0.168	0.13	1
ELF2	0.003741931	1.696238465	0.636	0.603	1
CCDC126	0.003847843	0.260238621	0.158	0.123	1
ABHD13	0.003910218	0.113742053	0.134	0.1	1
TTC19	0.00391252	0.293253833	0.414	0.372	1
UBA5	0.003969763	0.112599457	0.246	0.203	1
ATAD2B	0.003988521	2.0293149	0.439	0.491	1
COX20	0.004020093	0.136913732	0.205	0.163	1
ENSG00000230490	0.004036818	8.668238063	0.375	0.417	1
MCPH1	0.004061978	0.475888424	0.445	0.4	1
LIMD1	0.004083883	1.46043513	0.505	0.458	1
NBPF19	0.004131297	0.147509558	0.185	0.145	1
ACIN1	0.004180868	0.128086171	0.412	0.358	1
UPF2	0.004206918	0.34848248	0.317	0.269	1
SLC25A40	0.004280748	0.552570389	0.246	0.205	1
SLC35E3	0.004303037	0.103562182	0.263	0.218	1
ELP2	0.004304679	0.237592734	0.363	0.316	1
NBPF14	0.004328934	0.112014997	0.186	0.146	1
PRRC2C	0.004333247	0.127201559	0.561	0.504	1
DBX2	0.004376236	0.184966272	0.102	0.073	1
GTF3C3	0.004406521	0.155400744	0.185	0.146	1
ENSG00000255330	0.004420783	0.116519521	0.143	0.108	1
SPOPL-DT	0.004436923	0.533927436	0.129	0.094	1
ZER1	0.004536714	0.168870441	0.322	0.269	1
AMPH	0.004615888	2.901891881	0.338	0.389	1
RFXAP	0.004652283	0.191442866	0.137	0.104	1
SLC38A1	0.004664035	2.69941709	0.505	0.447	1
TBC1D19	0.004670976	0.783857183	0.517	0.472	1
ZFYVE9	0.004741261	0.211371285	0.442	0.491	1
HNRNPU	0.004821655	1.335049024	0.623	0.565	1
NDUFB11	0.004922305	0.825281161	0.171	0.133	1
INTS6-AS1	0.004952498	0.220114817	0.143	0.11	1
DTNBP1	0.004988843	8.673217764	0.238	0.196	1
SERP1	0.005040306	1.025840604	0.345	0.301	1
DPY30	0.005051641	0.103687088	0.155	0.119	1
RSL1D1-DT	0.00507123	0.141417197	0.185	0.146	1
RBM45	0.005079892	0.186208879	0.206	0.167	1
PHC2	0.005143116	2.2476369	0.552	0.515	1
MAPKBP1	0.005152474	0.209669273	0.347	0.298	1
KIAA0232	0.005152588	0.300417403	0.589	0.544	1
CLIP3	0.005249407	0.127380948	0.298	0.255	1
DEK	0.005314703	0.451421126	0.264	0.219	1
EIF4G2	0.005322777	0.163793064	0.289	0.245	1
CAPN7	0.005324817	4.383268801	0.555	0.517	1
ANTXR1	0.005359343	1.317139827	0.599	0.544	1
CCNH	0.005375122	2.547437419	0.709	0.656	1
PRDX1	0.005425821	0.294803283	0.289	0.243	1
ASB7	0.00546081	0.140865067	0.138	0.104	1
ENSG00000268205	0.005463172	0.118770181	0.218	0.177	1
ANKRD12	0.005468785	10.34232547	0.739	0.703	1
SLC26A2	0.005496919	0.197457989	0.188	0.15	1
FOXRED1	0.00550585	0.108527679	0.158	0.122	1
EIF3F	0.005519434	0.112935978	0.187	0.148	1
IFT172	0.005530748	0.309272844	0.289	0.245	1
HACL1	0.005533632	0.11132159	0.298	0.249	1
UBE2E2	0.005567305	0.84337988	0.762	0.815	1
OPHN1	0.005622672	12.16940329	0.958	0.944	1
LRRC7	0.005629879	17.75790035	0.825	0.766	1
UBE2B	0.005636975	0.440038505	0.417	0.38	1
SELENOS	0.005662289	0.143599335	0.143	0.11	1
ATOSA	0.005780872	1.898782626	0.514	0.467	1
CIR1	0.005781261	0.104118145	0.263	0.219	1
RNF13	0.005849406	0.111149074	0.566	0.51	1
ANKRD52	0.005872563	0.101125067	0.148	0.113	1
PRH1	0.005941074	0.161490871	0.134	0.102	1
TMCC3	0.005958525	0.330613251	0.242	0.199	1
NUP210	0.006088293	0.178342989	0.303	0.255	1
IQSEC1	0.006102681	2.549272048	0.545	0.502	1
LRP10	0.006119383	0.120834897	0.101	0.072	1
UTY	0.006198985	1.202011816	0.64	0.567	1
SH3GLB2	0.006212298	0.137315051	0.204	0.165	1
ANKRD46	0.006216786	0.188743223	0.197	0.158	1
ARPP21	0.006257618	1.905909005	0.922	0.886	1
GTF2H2	0.00631093	0.166141814	0.187	0.15	1
MIR29B2CHG	0.006483361	0.264565374	0.289	0.248	1
NBDY	0.006606239	0.784004851	0.354	0.306	1
ELOB	0.006622761	0.263003309	0.216	0.178	1
SLC1A1	0.006638075	6.10869176	0.61	0.571	1
AZIN1	0.006687145	0.162057663	0.204	0.167	1
PCBP2	0.00670616	0.173566048	0.439	0.389	1
LTA4H	0.006755121	0.108395764	0.147	0.114	1
SEPTIN7	0.006879872	1.678044941	0.546	0.482	1
TNFSF13B	0.006884928	0.634436173	0.157	0.122	1
HERPUD1	0.006928043	0.210960692	0.131	0.099	1
HSDL2-AS1	0.006961136	0.64951158	0.107	0.079	1
MTMR1	0.006983622	0.167386233	0.354	0.405	1
CLASP1	0.007101978	2.396794101	0.833	0.806	1
EEF1D	0.007179088	0.191416618	0.297	0.252	1
EPS8	0.007187683	0.325739666	0.498	0.452	1
RAB3GAP1	0.00718911	0.937119123	0.485	0.442	1
MAEA	0.007263466	0.148413864	0.164	0.13	1
PFDN5	0.007295208	0.199686953	0.184	0.148	1
MPZL1	0.007332466	14.00047771	0.529	0.476	1
UBR2	0.007347404	1.829814166	0.621	0.588	1
TSPYL2	0.007372062	0.596277414	0.31	0.267	1
CPEB2	0.007373625	1.313239345	0.379	0.426	1
EIF4E2	0.007422904	0.130667047	0.143	0.111	1
OCIAD1	0.007484584	0.526720024	0.456	0.418	1
LRRC8C-DT	0.007501158	0.198149096	0.109	0.081	1
ITPRID2	0.007580792	0.237376801	0.254	0.212	1
EFCAB2	0.007581887	0.87738389	0.357	0.313	1
TNS3	0.007584719	102.8620051	0.721	0.645	1
SPTBN1	0.007593317	0.744838013	0.708	0.674	1
BIRC2	0.007597254	0.11125116	0.189	0.151	1
BCCIP	0.007603969	0.148384145	0.206	0.167	1
ABTB2	0.007611769	11.96631443	0.39	0.344	1
EXT1	0.007746246	1.523769968	0.434	0.488	1
TUB	0.007747222	0.162793027	0.249	0.209	1
PIP4P2	0.007793196	0.378830182	0.224	0.185	1
LMF1	0.007873548	0.464697049	0.377	0.329	1
JMY	0.007990704	0.378502347	0.333	0.288	1
PRMT2	0.008070022	0.359203317	0.445	0.401	1
CCNC	0.00823065	0.234562138	0.256	0.213	1
TMEM45A	0.008425546	0.182248229	0.144	0.111	1
RAB30	0.008506902	0.181219991	0.336	0.375	1
LINC00320	0.008675203	3.52721763	0.355	0.306	1
LMO3	0.0086961	1.160864142	0.578	0.528	1
EMSY	0.008742959	0.273027116	0.442	0.398	1
MYT1	0.008759265	2.265925096	0.73	0.746	1
KIAA0586	0.008766086	0.175316401	0.35	0.305	1
ITGAV	0.008941113	1.022289476	0.632	0.588	1
CC2D2A	0.009004634	0.540958409	0.31	0.271	1
RIDA	0.009065701	0.133224074	0.101	0.074	1
GBE1	0.009185987	4.046299194	0.17	0.206	1
ENSG00000253642	0.009300734	1.639011822	0.158	0.123	1
NMNAT3	0.009300851	0.281659978	0.288	0.248	1
NUDC	0.009450473	0.161243415	0.157	0.125	1
NOP56	0.009635821	0.122949477	0.194	0.157	1
ELF1	0.009650747	1.86578645	0.336	0.295	1
RAB27A	0.009653423	0.313560869	0.171	0.137	1
PCSK5	0.009965281	20.44323196	0.455	0.41	1
KDM5B	0.00998359	0.313330275	0.325	0.286	1
SLK	0.010009658	0.204751717	0.203	0.165	1
ATP6AP1	0.010064007	0.159520478	0.218	0.18	1
TSEN15	0.010108005	0.274354385	0.266	0.227	1
NR2F1	0.01013523	0.315330451	0.186	0.151	1
IL6ST	0.010209847	0.978502728	0.458	0.413	1
SESN1	0.010262007	1.393698159	0.293	0.249	1
ATP11C	0.010263424	0.480349593	0.201	0.163	1
ALDH3A2	0.010268456	0.564711485	0.159	0.127	1
PLAAT1	0.010272291	10.45202695	0.453	0.407	1
NUDT4	0.010386088	0.121475137	0.14	0.108	1
TMEM30A	0.010473616	0.225240208	0.265	0.226	1
KLRC4-KLRK1	0.010512908	0.178920493	0.246	0.206	1
ERO1B	0.010548301	0.264544329	0.378	0.338	1
MRPL3	0.010638314	0.198558308	0.256	0.216	1
GLRB	0.010697234	0.575874629	0.43	0.39	1
CSGALNACT2	0.010700975	0.353349266	0.319	0.277	1
UQCC5	0.010729776	0.374105825	0.176	0.142	1
NUMBL	0.010841359	0.382453256	0.17	0.136	1
KAZN	0.010842493	235.6049258	0.979	0.971	1
NEK4	0.010878388	0.150788661	0.177	0.143	1
ZMYM2	0.010964952	4.40265324	0.737	0.715	1
UBAP1L	0.011043582	0.13519061	0.166	0.132	1
HSPA2	0.011100927	0.21497621	0.106	0.078	1
PTMS	0.011103213	0.1643474	0.195	0.157	1
ENSG00000256824	0.011123129	0.104546545	0.192	0.156	1
FOXO3	0.011141591	0.140365202	0.608	0.561	1
FAM193B	0.011145837	0.133133667	0.329	0.287	1
VPS29	0.011182303	0.200211802	0.204	0.168	1
MTURN	0.011265986	0.168985184	0.19	0.154	1
FUBP1	0.011448036	0.347052587	0.41	0.367	1
ANKRD50	0.011469497	1.592646982	0.159	0.127	1
ENSG00000258162	0.011492738	0.276736342	0.148	0.116	1
SELENOM	0.011557769	0.198447271	0.184	0.149	1
USP22	0.011657003	0.82103301	0.392	0.357	1
C19orf53	0.011673936	0.112668897	0.14	0.11	1
FCHO2	0.011880754	0.376347124	0.413	0.372	1
PNMA2	0.011889682	0.127156349	0.153	0.121	1
LAMTOR4	0.011970039	0.102631693	0.181	0.146	1
ANTXR2	0.011984224	0.164488931	0.162	0.129	1
UBA2	0.012009055	0.1425279	0.337	0.294	1
TSPAN18	0.0121187	0.387237135	0.148	0.117	1
SMAD1	0.012163052	1.737325975	0.287	0.249	1
ANKFN1	0.012422131	3.975809332	0.351	0.303	1
ARMC8	0.012563998	1.151181603	0.584	0.557	1
NEDD9	0.012578717	1.310169075	0.225	0.191	1
ZBTB47-AS1	0.01263817	0.273128084	0.278	0.237	1
MED13L	0.012770582	11.59999559	0.853	0.83	1
B4GALNT4	0.013112999	0.157812977	0.191	0.157	1
TRIM8	0.013132915	0.201616348	0.215	0.179	1
MGA	0.013290384	0.590574167	0.472	0.424	1
ARFGEF1	0.013310852	1.490438912	0.597	0.555	1
SF3B1	0.0133304	0.521444757	0.461	0.423	1
ARL6IP4	0.013461758	0.109985554	0.198	0.163	1
CERT1	0.013482644	1.499017398	0.52	0.465	1
YBX3	0.013619232	0.292732554	0.104	0.078	1
CCNI	0.013630839	0.329788227	0.391	0.352	1
GLS	0.013633067	0.419556534	0.484	0.527	1
WASHC1	0.01364844	0.16839481	0.419	0.372	1
ZNF516	0.013652611	1.482443891	0.375	0.327	1
ZDHHC11B	0.013670916	0.392001249	0.269	0.234	1
SLC7A2	0.013724071	1.499112518	0.086	0.114	1
PACSIN2	0.013914957	1.391080252	0.322	0.365	1
PIAS4	0.013962929	0.110303479	0.114	0.087	1
RUFY4	0.013972538	0.267888673	0.117	0.09	1
EIF4B	0.014040643	0.207359129	0.216	0.18	1
ENSG00000261786	0.014240694	4.589755524	0.123	0.095	1
ZFTRAF1	0.014251361	0.185370349	0.188	0.156	1
TCAF1	0.014275213	1.123428603	0.372	0.337	1
MBTPS1	0.014381778	0.579311043	0.43	0.384	1
N4BP2	0.014407843	0.245973204	0.267	0.229	1
KIAA1671	0.014471365	0.111689854	0.124	0.157	1
FIS1	0.014627125	0.188607487	0.178	0.147	1
GLT1D1	0.014668118	0.172844651	0.206	0.246	1
FBXO42	0.014777784	0.463287528	0.43	0.38	1
ZSWIM8	0.014845003	0.239522343	0.249	0.213	1
PAPSS1	0.014938759	1.696000856	0.472	0.431	1
RHOU	0.014983269	0.565880916	0.311	0.283	1
PSAT1	0.01500125	0.102217663	0.333	0.292	1
NDUFC1	0.015073661	0.161339323	0.138	0.109	1
TRIM13	0.015102245	0.19675033	0.246	0.209	1
SNX27	0.015149029	0.140420788	0.332	0.285	1
LRRTM2	0.015318793	0.105291623	0.217	0.182	1
RMND5A	0.015350174	0.574154563	0.203	0.168	1
REST	0.015408902	0.147952783	0.123	0.095	1
NOL4	0.015460852	12.45220104	0.804	0.823	1
ANKRD11	0.015600622	0.717396403	0.593	0.615	1
TTC7B	0.015628633	0.501177485	0.473	0.526	1
FRG1-DT	0.015723155	0.909135857	0.265	0.227	1
C12orf57	0.015732565	0.202873077	0.105	0.079	1
SNRPF	0.015739534	0.130123976	0.115	0.088	1
COPS2	0.015743427	0.336129967	0.201	0.166	1
GTF3A	0.015824009	0.110833144	0.119	0.091	1
POC1B	0.015909141	1.369683528	0.279	0.245	1
BTG2	0.015970057	0.301102172	0.124	0.097	1
DCUN1D1	0.016113234	0.27008372	0.295	0.255	1
GANC	0.016172102	0.432528986	0.228	0.193	1
CEP97	0.016224198	0.912486604	0.36	0.321	1
CEP83	0.016245971	0.227653327	0.275	0.316	1
ARHGEF11	0.016301005	0.777931451	0.453	0.407	1
UBE2D1	0.016314743	0.398618633	0.14	0.11	1
WDR27	0.016706664	0.514491731	0.268	0.226	1
SGPL1	0.016714155	0.12033494	0.217	0.183	1
FAM133B	0.016731413	0.283008753	0.275	0.234	1
LINC02223	0.016848471	4.478221238	0.552	0.509	1
WDR41	0.016883187	0.841674698	0.365	0.331	1
SMG9	0.016927338	0.118005302	0.196	0.162	1
ADGRB3	0.017057658	24.97141341	0.991	0.988	1
TMOD1	0.017169048	0.261254778	0.326	0.288	1
MGAT3	0.017250494	0.250182041	0.213	0.18	1
LINC00598	0.017288904	1.421445483	0.1	0.076	1
CBR4	0.017491549	1.976246784	0.579	0.528	1
CLOCK	0.017531358	0.125652469	0.439	0.397	1
RESF1	0.017535629	0.233683943	0.168	0.138	1
COL19A1	0.017649958	2.128971321	0.457	0.406	1
ZNF26	0.017679452	0.134493777	0.09	0.117	1
APC2	0.017769039	2.67770149	0.48	0.433	1
SIPA1L1	0.017796168	0.660139945	0.636	0.654	1
SYNE2	0.017866697	0.790746444	0.21	0.177	1
USP46	0.018003757	0.224131196	0.204	0.171	1
WFDC1	0.018090334	0.25159018	0.336	0.297	1
LSM14A	0.018134318	0.185939808	0.509	0.471	1
SYN2	0.018166003	1.577180951	0.352	0.386	1
ZNF737	0.018212764	0.182236747	0.176	0.145	1
COBL	0.018492716	12.33571726	0.889	0.875	1
PELI1	0.018594046	0.166853143	0.47	0.438	1
ZDHHC13	0.018688239	0.119478974	0.19	0.156	1
MMP24OS	0.018700528	0.182452864	0.116	0.09	1
PTEN	0.018767883	1.386727395	0.516	0.473	1
RAB14	0.018819233	0.103806401	0.352	0.311	1
FANCC	0.018851474	0.274392736	0.231	0.194	1
PKN2	0.019006098	1.085367462	0.599	0.549	1
TNFRSF21	0.01902658	10.45216821	0.453	0.4	1
NCOR1	0.019119907	0.218073933	0.692	0.654	1
TRAF3	0.019182386	0.222841229	0.307	0.263	1
SLC39A10	0.019199713	0.534867817	0.25	0.211	1
PABPC1	0.019373129	0.120305013	0.291	0.251	1
TRAF3IP2	0.019425221	0.264923442	0.216	0.183	1
APOOL	0.019599339	0.226156458	0.184	0.152	1
ASXL3	0.019635458	2.554071689	0.385	0.344	1
TAPT1	0.019742957	0.970022999	0.339	0.3	1
ZSWIM6	0.019840582	21.27331078	0.969	0.961	1
ZNF568	0.019861891	0.242585531	0.239	0.204	1
SCD5	0.019917202	1.371605451	0.984	0.971	1
CEP95	0.019964056	0.226235344	0.378	0.334	1
PGRMC2	0.019991809	0.126332781	0.147	0.117	1
FAM210A	0.020032587	0.140149896	0.162	0.133	1
CDK14	0.020044472	9.112937934	0.822	0.797	1
DCLRE1C	0.020112344	0.442231583	0.126	0.099	1
ZNF761	0.020317434	0.114674341	0.11	0.085	1
SNX25	0.020343183	0.749188761	0.418	0.381	1
CDH23	0.02037287	1.341788909	0.167	0.136	1
ZNF519	0.020391141	0.185913824	0.195	0.163	1
RAD23B	0.020440375	0.942678413	0.403	0.364	1
PCNP	0.020565716	0.111645051	0.293	0.254	1
FBXW5	0.020738655	0.103676151	0.135	0.107	1
ADAM23	0.02097899	6.951257452	0.532	0.505	1
TRIT1	0.021048193	0.148813712	0.207	0.174	1
TTC28	0.021307805	3.303352951	0.761	0.794	1
CYFIP2	0.021393112	17.0106318	0.655	0.621	1
DYNLT1	0.02147599	0.131445759	0.154	0.125	1
GNAO1	0.021711789	1.928232466	0.571	0.515	1
PRPF40A	0.02196852	0.11384731	0.321	0.288	1
PYGB	0.022003375	0.45308317	0.246	0.209	1
NSUN6	0.022025646	0.360721014	0.368	0.323	1
SMOC1	0.022095343	7.659102843	0.964	0.966	1
PTBP2	0.022277942	0.682005117	0.644	0.668	1
HAP1	0.022321585	0.806246741	0.225	0.191	1
PTGFRN	0.022424956	0.19518457	0.322	0.283	1
APPL2	0.022703658	2.024468764	0.549	0.504	1
CCS	0.022764295	0.11350121	0.143	0.114	1
ZNF667	0.022790793	0.186037828	0.173	0.142	1
VLDLR-AS1	0.022838653	0.118885314	0.099	0.127	1
KIRREL3	0.023008143	6.05078577	0.128	0.159	1
NBPF11	0.023614508	0.170908907	0.293	0.259	1
DERL1	0.024032212	0.117354082	0.151	0.122	1
EPC2	0.024357218	2.754009185	0.556	0.522	1
MINPP1	0.024371183	0.381705507	0.156	0.127	1
ATP13A2	0.024638704	0.141059098	0.153	0.124	1
TMEM132B	0.024695116	7.425626096	0.592	0.573	1
HERC5	0.02504054	0.15761871	0.137	0.109	1
KIAA1586	0.025142612	0.125563762	0.154	0.126	1
DGKE	0.025258075	0.275360849	0.235	0.203	1
GPR180	0.025325741	0.547198993	0.246	0.211	1
RB1	0.025470502	0.509420897	0.462	0.427	1
HNF4G	0.025493625	0.374142735	0.095	0.122	1
PDE3A	0.025586947	2.757186085	0.145	0.118	1
DHX34	0.025739354	0.106211282	0.101	0.077	1
KLHL28	0.025790074	0.131160963	0.293	0.255	1
ANGPTL2	0.025825659	0.455045823	0.272	0.237	1
RDX	0.026110608	1.556368261	0.538	0.501	1
DNASE1	0.026155004	0.183222174	0.269	0.235	1
POLR1C	0.02616665	0.132682945	0.126	0.099	1
NIN	0.026412865	3.596808222	0.592	0.553	1
LINC00839	0.026413896	0.112067633	0.134	0.106	1
ARHGEF40	0.026551315	0.176897091	0.228	0.196	1
BLMH	0.026598641	0.105646665	0.181	0.15	1
VWC2	0.026663221	1.242366938	0.491	0.451	1
DNMT3A	0.026875916	0.855027707	0.384	0.354	1
YPEL1	0.026917381	0.174968678	0.193	0.162	1
CRB1	0.026990391	14.46563355	0.403	0.442	1
PUS10	0.027081695	0.208729063	0.13	0.104	1
TRPC4	0.027171162	0.241855833	0.191	0.159	1
PDIA3	0.027193492	0.122019508	0.289	0.254	1
KY	0.027285277	0.386224459	0.156	0.128	1
TMEM196	0.027289526	0.800111467	0.209	0.177	1
LONRF2	0.027373313	0.671673717	0.304	0.271	1
POLK	0.02746778	0.299118964	0.437	0.402	1
RASA1	0.02780295	0.411796535	0.592	0.548	1
STK17B	0.028643271	3.533724775	0.211	0.18	1
GABARAPL2	0.028677398	0.123852118	0.205	0.173	1
BCLAF1	0.028842613	0.35713385	0.388	0.357	1
CRLS1	0.029088853	0.282291718	0.211	0.177	1
ABHD3	0.029174923	0.2172202	0.218	0.188	1
PDCD4	0.029259075	0.10132054	0.215	0.182	1
ARID4A	0.029349465	0.262596593	0.448	0.413	1
TENM1	0.029360008	3.114553444	0.513	0.551	1
UNC5A	0.0293618	0.273164766	0.133	0.106	1
SERINC3	0.029607134	0.245789262	0.229	0.197	1
ZNF565	0.029891809	0.110972379	0.216	0.183	1
PXDC1	0.030030494	0.188273834	0.23	0.197	1
BCKDHB	0.03025367	3.10575723	0.649	0.594	1
ARFGAP2	0.030268995	0.130689275	0.197	0.167	1
PCM1	0.030401224	0.649844556	0.696	0.685	1
ADCY2	0.030449479	0.87290949	0.538	0.49	1
PPP1R12B	0.030755981	0.550638614	0.495	0.453	1
METTL14	0.031220215	0.107407704	0.14	0.114	1
ATP8B1	0.031748277	0.148231376	0.109	0.085	1
DZIP1L	0.031818094	0.101838534	0.104	0.081	1
SLC25A23	0.031934727	0.136788997	0.181	0.153	1
LAMP1	0.031987624	0.140676584	0.231	0.198	1
LIMS1	0.032072769	0.346539826	0.322	0.359	1
ANP32A	0.03209006	0.386962791	0.21	0.177	1
EIF1	0.032275811	0.608150676	0.369	0.329	1
PLPP3	0.032287139	17.74291861	0.384	0.419	1
ETV6	0.032478502	0.972649401	0.596	0.566	1
ZNF586	0.032506868	0.199006401	0.378	0.337	1
SPSB1	0.032664513	0.231700137	0.251	0.219	1
MAX	0.032906105	0.180131517	0.251	0.217	1
BBIP1	0.032990383	0.245310558	0.218	0.188	1
UBE4B	0.033185597	1.119805519	0.565	0.544	1
CEP20	0.033494458	0.116151774	0.108	0.085	1
GPR17	0.033510189	86.99757251	0.409	0.383	1
NDUFA12	0.033879489	0.174879793	0.159	0.133	1
TRIQK	0.033879504	0.507844547	0.206	0.177	1
ZNF546	0.034340998	0.185596773	0.102	0.079	1
SPATS2	0.034438965	0.234131621	0.404	0.359	1
ING5	0.034533472	0.189020946	0.241	0.206	1
BLZF1	0.034578086	0.385808007	0.221	0.191	1
ADGRA1	0.03463316	0.425875595	0.336	0.298	1
BRD9	0.034649067	0.10546956	0.141	0.114	1
CCDC90B	0.035261035	0.228553209	0.205	0.175	1
ITPKC	0.035279097	2.360693585	0.162	0.137	1
FBXO11	0.035301028	0.834278978	0.674	0.64	1
PARP9	0.03538684	0.198824599	0.207	0.177	1
ZNF710	0.035642539	0.462050558	0.21	0.181	1
NMNAT2	0.035929493	0.714971486	0.455	0.429	1
KYAT1	0.035935801	0.277016679	0.165	0.137	1
PDHX	0.03606718	0.486145863	0.257	0.223	1
TBC1D15	0.03614124	0.355395727	0.342	0.306	1
AUH	0.036209925	0.80634108	0.53	0.485	1
SOX5	0.036329111	1.884542486	0.979	0.956	1
DPYSL2	0.036732205	0.122668461	0.631	0.59	1
NDUFS5	0.03681274	0.365186313	0.209	0.179	1
DNAJC21	0.03710232	0.180661284	0.185	0.157	1
STAT3	0.037139364	0.710382232	0.422	0.393	1
MCPH1-AS1	0.037215511	0.171005183	0.188	0.159	1
GNG2	0.037378096	1.447814449	0.313	0.28	1
CARHSP1	0.037567567	0.155843856	0.118	0.094	1
CWF19L2	0.037633144	0.599300949	0.358	0.323	1
ARHGEF4	0.037736238	4.262614276	0.77	0.75	1
RGS7	0.037957586	1.634009178	0.896	0.9	1
TRAPPC3	0.038179666	0.106319146	0.122	0.098	1
ADCY5	0.038216759	0.132975838	0.205	0.176	1
ABCE1	0.038252832	0.222793286	0.214	0.185	1
FNBP1L	0.038272274	0.207454707	0.283	0.249	1
TRAPPC8	0.038313626	0.762143699	0.39	0.35	1
CPEB4	0.038741417	7.308905729	0.845	0.831	1
ERRFI1	0.03884698	0.198306151	0.125	0.101	1
YY1	0.039081664	0.147338676	0.336	0.298	1
CCDC92	0.039148778	0.653480021	0.43	0.393	1
ASAP3	0.039342433	0.179354681	0.224	0.193	1
GALC	0.039447376	0.123105336	0.186	0.157	1
SWAP70	0.03951386	0.442042043	0.19	0.159	1
CHST12	0.039878501	0.252674351	0.212	0.182	1
TCEAL4	0.040116692	0.196195224	0.192	0.162	1
UQCRC2	0.040557408	0.192778464	0.386	0.351	1
DNM3	0.040848399	8.839246737	0.978	0.965	1
ABI2	0.040980797	2.920585578	0.599	0.586	1
RBM33	0.040994587	0.849001689	0.543	0.518	1
CABIN1	0.041176467	0.604187462	0.303	0.27	1
SLITRK4	0.04129744	0.470446298	0.214	0.186	1
SNX2	0.041472401	0.286382655	0.252	0.225	1
KIAA1549	0.041894892	0.325304308	0.358	0.321	1
SIPA1L2	0.042128659	1.790894259	0.264	0.231	1
CACNB2	0.042186433	9.791663567	0.547	0.519	1
LINC01550	0.042196488	0.626751056	0.281	0.249	1
CEP170	0.042476347	1.168282039	0.585	0.54	1
ATG4B	0.042819549	0.211989123	0.225	0.197	1
ZNF106	0.042906136	0.108231275	0.228	0.263	1
TUT4	0.042916599	1.031247738	0.72	0.686	1
SLC25A18	0.043304888	0.139859005	0.189	0.16	1
CEP290	0.043451789	0.456686387	0.393	0.364	1
DOK5	0.043660603	10.00299652	0.223	0.191	1
RAI2	0.043927062	0.328574273	0.103	0.082	1
CDKAL1	0.044271778	5.896958908	0.663	0.699	1
IFT52	0.044361464	0.243351139	0.157	0.131	1
USO1	0.044503536	0.175511638	0.312	0.343	1
PHLDB1	0.044755609	0.642271423	0.607	0.585	1
HIVEP1	0.044879603	0.599826284	0.388	0.358	1
LGALS3BP	0.044892933	0.509373887	0.2	0.171	1
KIF3A	0.045133237	0.920856428	0.446	0.486	1
MOB1B	0.04518532	0.16381152	0.265	0.231	1
GNA12	0.04562316	14.30401685	0.57	0.542	1
GFOD1	0.045698579	1.627930378	0.312	0.28	1
ARIH1	0.045808157	1.359529297	0.556	0.585	1
ZNF398	0.045953692	0.127149015	0.185	0.157	1
ENSG00000273674	0.04642219	0.187647343	0.119	0.096	1
UBQLN1	0.046545798	0.423187989	0.298	0.265	1
METTL25	0.046575409	0.343651582	0.357	0.315	1
PPP3CC	0.046761017	0.878204699	0.474	0.439	1
TMED4	0.046864736	0.107268815	0.219	0.191	1
BMPER	0.047146839	11.54511531	0.294	0.271	1
GRIK1	0.047774373	19.13009088	0.925	0.919	1
CPEB2-DT	0.047858467	0.288353005	0.107	0.085	1
NTPCR	0.047882286	0.195784397	0.15	0.125	1
STK24	0.048011193	2.121913608	0.252	0.219	1
MTMR14	0.048024579	0.131429667	0.158	0.133	1
MAST1	0.048297476	0.14225376	0.229	0.199	1
GOT2	0.049331746	0.168006672	0.136	0.113	1
RAC1	0.049584847	0.4026264	0.265	0.237	1
FAM107A	0.049897464	0.693717966	0.111	0.089	1
