# Supplementary material for: Identification of biomarkers in Parkinson’s disease by comparative transcriptome analysis and WGCNA highlights the role of oligodendrocyte precursor cells
Source: Front Aging Neurosci. 2024 Nov 20;16:1485722. doi: 10.3389/fnagi.2024.1485722 (PMC11615075; doi:10.3389/fnagi.2024.1485722)
Supplement: SUPPLEMENTARY TABLE S3 — The DEGs of OPCs between PD vs. Normal group. [file Data_Sheet_2.csv]

Table S3: The DEGs of oligodendrocyte
	p_val	avg_log2FC	pct.1	pct.2	p_val_adj
FBXO2	0	15.44734832	0.331	0.09	0
S100A6	0	23.02651467	0.303	0.083	0
SLC35F3	0	6.882117194	0.509	0.233	0
HSPA1A	0	7.990628245	0.614	0.331	0
HSPA1B	0	0.49098965	0.334	0.112	0
OGFRL1	0	30.88499496	0.287	0.099	0
MSRA	0	0.665566869	0.599	0.311	0
FANCC	0	3.341289394	0.47	0.231	0
CHORDC1	0	0.265410867	0.483	0.225	0
TMPRSS5	0	0.564781342	0.363	0.146	0
JAKMIP3	0	7.809703904	0.712	0.5	0
SLC38A2	0	4.328401886	0.761	0.464	0
USP31	0	3.470773482	0.825	0.627	0
MRPS6	0	1.709381495	0.221	0.032	0
FMO5	2.74E-306	17.49064122	0.395	0.183	9.71E-302
ANKRD18A	6.53E-295	22.20282862	0.63	0.409	2.32E-290
PLOD3	2.01E-288	1.06081963	0.487	0.269	7.12E-284
RBM48	6.91E-284	2.038077011	0.404	0.19	2.45E-279
STIP1	5.03E-280	1.008908661	0.388	0.182	1.79E-275
SEPTIN8	7.89E-266	4.848302561	0.79	0.637	2.80E-261
LUCAT1	1.45E-265	27.94340985	0.257	0.085	5.13E-261
SLC7A11	8.77E-265	111.679037	0.285	0.103	3.11E-260
FBXO32	2.05E-263	23.16143543	0.689	0.478	7.27E-259
MIR4527HG	2.57E-249	22.63388872	0.241	0.078	9.11E-245
SOWAHA	4.88E-248	1.256883399	0.235	0.075	1.73E-243
MID1IP1	6.79E-246	5.561910368	0.483	0.285	2.41E-241
ENSG00000250075	1.89E-242	0.726862495	0.244	0.082	6.72E-238
CHDH	1.92E-242	0.447101361	0.222	0.067	6.82E-238
NFKBIZ	2.89E-242	3.580695189	0.516	0.313	1.03E-237
NUPR1	4.46E-235	10.14787272	0.23	0.076	1.58E-230
PPA1	6.12E-235	0.631553048	0.671	0.498	2.17E-230
DDX3Y	3.30E-234	1.147976004	0.339	0.153	1.17E-229
VSIR	1.37E-233	4.082195672	0.186	0.049	4.87E-229
IRAK2	4.23E-222	3.495540463	0.466	0.271	1.50E-217
CA2	5.16E-215	4.600569813	0.63	0.45	1.83E-210
ATP1B1	1.89E-202	20.78303313	0.902	0.834	6.72E-198
MIR2052HG	2.65E-202	14.79486575	0.248	0.094	9.38E-198
ENSG00000260392	1.42E-196	1.519421675	0.17	0.048	5.04E-192
DNAJA1	2.88E-192	4.272370679	0.417	0.242	1.02E-187
ENSG00000261621	4.86E-191	0.833504953	0.211	0.073	1.72E-186
ZNF365	1.12E-189	11.86338462	0.628	0.472	3.96E-185
C9orf153	5.85E-189	1.536662086	0.211	0.075	2.08E-184
FKBP4	9.45E-189	1.558278878	0.285	0.13	3.35E-184
ADAMTSL3	3.40E-186	2.476518849	0.501	0.314	1.20E-181
BACE2	2.52E-185	30.8783283	0.444	0.263	8.94E-181
TKT	1.75E-173	15.66145006	0.481	0.316	6.19E-169
GIPR	5.07E-170	0.987326401	0.164	0.05	1.80E-165
LINC00499	2.93E-167	84.25434613	0.143	0.04	1.04E-162
PLCXD1	6.73E-167	6.18756318	0.187	0.068	2.39E-162
PWRN1	7.51E-167	7.734318095	0.44	0.268	2.66E-162
LINC00513	1.86E-163	20.887936	0.301	0.153	6.59E-159
BAALC-AS1	2.95E-158	2.97343455	0.167	0.055	1.04E-153
AHSA1	2.66E-145	1.953806176	0.315	0.173	9.42E-141
HSPA4L	2.03E-144	3.78821035	0.188	0.074	7.22E-140
ARL4A	2.87E-141	0.323474125	0.122	0.032	1.02E-136
SPP1	2.06E-139	36.45508423	0.903	0.868	7.30E-135
OR7C1	3.21E-139	0.455223471	0.153	0.052	1.14E-134
IL17RB	2.30E-134	0.493759912	0.131	0.04	8.15E-130
PHGDH	2.53E-128	1.599487304	0.398	0.259	8.98E-124
PNRC1	3.47E-127	0.611591941	0.313	0.177	1.23E-122
NPTX2	1.09E-126	2.916609505	0.305	0.17	3.86E-122
EIF5	1.65E-126	0.852141214	0.463	0.314	5.84E-122
HERPUD1	4.96E-126	3.138106454	0.255	0.131	1.76E-121
ENSG00000259678	5.58E-123	4.899825745	0.365	0.225	1.98E-118
CMTM5	8.28E-123	8.690976062	0.287	0.446	2.94E-118
DPYSL4	3.87E-122	0.76493791	0.278	0.152	1.37E-117
ENSG00000273748	3.10E-121	0.719338875	0.448	0.299	1.10E-116
SLC25A48	1.22E-120	0.744352034	0.21	0.097	4.33E-116
LDLRAP1	2.82E-117	0.17254401	0.499	0.36	1.00E-112
CFAP161	3.78E-117	1.898872708	0.138	0.049	1.34E-112
CDH12	3.63E-116	2.477341571	0.233	0.116	1.29E-111
DEPDC1B	1.81E-115	5.097325421	0.239	0.121	6.42E-111
DNAJA4	6.72E-115	2.317244065	0.212	0.105	2.38E-110
KCNK1	4.87E-114	2.819256111	0.497	0.362	1.73E-109
DHCR24	2.14E-113	15.01225185	0.546	0.416	7.58E-109
ADAM12	3.31E-112	1.281800395	0.447	0.303	1.17E-107
ZFYVE28	2.46E-110	0.30311371	0.285	0.16	8.72E-106
SEMA3C	3.44E-107	0.134540173	0.595	0.454	1.22E-102
NUP210L	6.76E-107	0.812281363	0.215	0.107	2.40E-102
SH2D6	6.27E-105	0.275860726	0.122	0.042	2.22E-100
HELLS	9.14E-105	26.8970538	0.308	0.188	3.24E-100
P3H2	4.64E-103	1.371563924	0.221	0.112	1.65E-98
RELA	4.10E-100	0.31783275	0.192	0.092	1.45E-95
PPID	3.70E-99	0.422732159	0.228	0.121	1.31E-94
CACYBP	3.84E-98	0.841195846	0.263	0.151	1.36E-93
MET	1.72E-97	1.031673681	0.103	0.033	6.09E-93
UBE2D3-AS1	4.04E-97	0.736018738	0.227	0.121	1.43E-92
KCNIP3	2.81E-96	0.366166766	0.116	0.042	9.96E-92
LINC01060	8.51E-96	11.01796857	0.11	0.038	3.02E-91
SERHL2	3.35E-95	0.647334594	0.188	0.092	1.19E-90
MSMO1	2.14E-93	19.7122626	0.248	0.142	7.57E-89
BDH2	4.30E-93	0.439065877	0.142	0.059	1.53E-88
ATF4	3.27E-92	0.832441299	0.3	0.188	1.16E-87
ANKRD7	7.15E-92	6.579867979	0.142	0.06	2.54E-87
GTF3A	1.89E-91	0.410333882	0.257	0.148	6.71E-87
HSPA4	1.04E-90	1.595035177	0.369	0.247	3.69E-86
APLP2	1.21E-90	4.750170104	0.298	0.185	4.29E-86
MKNK2	4.49E-87	0.279229347	0.164	0.078	1.59E-82
JDP2	3.88E-86	2.000685295	0.107	0.039	1.37E-81
LURAP1L-AS1	4.51E-85	7.072108648	0.245	0.355	1.60E-80
BCO2	2.15E-84	1.146052274	0.267	0.16	7.64E-80
CCT4	3.46E-84	1.012746847	0.362	0.247	1.23E-79
CCT5	4.04E-84	0.649413509	0.252	0.148	1.43E-79
HSPD1	4.64E-83	2.021183385	0.348	0.238	1.64E-78
ST8SIA1	4.65E-83	27.63408772	0.113	0.044	1.65E-78
ENSG00000262039	1.25E-81	0.485248652	0.214	0.118	4.44E-77
TMEM140	1.40E-81	2.878461789	0.298	0.191	4.96E-77
HACD1	2.80E-81	0.886168051	0.227	0.129	9.93E-77
RIMBP2	1.21E-80	0.195741329	0.135	0.06	4.31E-76
CDK2AP2	3.11E-80	0.640776675	0.203	0.112	1.10E-75
PRDM6	5.86E-78	1.422683243	0.136	0.061	2.08E-73
TPPP3	5.92E-78	8.720200483	0.174	0.287	2.10E-73
GCNA	5.94E-78	0.338475039	0.142	0.065	2.11E-73
PIM3	3.70E-77	2.717876846	0.233	0.137	1.31E-72
HSD17B7	1.57E-75	0.419554536	0.238	0.141	5.56E-71
GNG5	1.99E-74	0.346749332	0.125	0.055	7.06E-70
PIDD1	2.15E-74	0.389002291	0.262	0.163	7.62E-70
BAG2	2.88E-74	0.189626472	0.108	0.043	1.02E-69
MCM3AP-AS1	3.76E-74	0.541749715	0.143	0.067	1.33E-69
HTATIP2	5.84E-74	0.842498301	0.31	0.206	2.07E-69
RAB9A	1.28E-73	0.518133932	0.283	0.181	4.54E-69
ENSG00000240963	1.95E-73	0.539318594	0.207	0.117	6.91E-69
MARCKSL1	7.12E-73	26.10980139	0.594	0.717	2.52E-68
ENSG00000230623	1.22E-72	1.073328891	0.144	0.069	4.32E-68
DMBT1	2.11E-72	2.172225056	0.104	0.042	7.50E-68
ZNF680	6.08E-72	1.805619157	0.393	0.286	2.16E-67
GAS2L1	9.05E-72	0.457883659	0.117	0.05	3.21E-67
KEAP1	3.69E-71	0.534426964	0.275	0.176	1.31E-66
ENSG00000260418	4.88E-71	0.346626273	0.217	0.127	1.73E-66
ZNNT1	1.97E-70	0.225505007	0.144	0.07	6.99E-66
DIRAS2	2.90E-70	14.19296496	0.187	0.103	1.03E-65
GPR135	9.11E-69	0.974972535	0.296	0.194	3.23E-64
ENSG00000278291	3.81E-68	0.28614067	0.109	0.046	1.35E-63
CLDN15	1.53E-67	0.241611114	0.147	0.074	5.44E-63
UCHL1	9.52E-66	7.371106558	0.37	0.272	3.38E-61
LGALS3BP	5.31E-65	6.853336289	0.482	0.387	1.88E-60
BMS1	1.18E-64	1.184725038	0.279	0.186	4.20E-60
LINC02343	3.28E-64	63.61191565	0.226	0.139	1.16E-59
JMJD6	5.28E-64	0.233249594	0.129	0.062	1.87E-59
CDK11A	9.98E-64	0.127128991	0.14	0.07	3.54E-59
SYNM	2.21E-63	0.988180071	0.324	0.227	7.85E-59
C2orf69	5.18E-63	0.418223127	0.23	0.142	1.84E-58
B2M	6.00E-63	6.895446812	0.473	0.382	2.13E-58
VEGFB	6.52E-63	0.300922953	0.115	0.053	2.31E-58
CHST8	2.07E-62	1.99645752	0.124	0.06	7.34E-58
ARG2	2.53E-62	0.331476423	0.118	0.055	8.97E-58
KIAA0586	1.30E-60	9.787521495	0.481	0.378	4.62E-56
IP6K3	1.37E-60	0.891462535	0.3	0.207	4.84E-56
FNTB	1.64E-60	0.505783814	0.302	0.21	5.80E-56
GIPC2	6.97E-60	0.133576453	0.204	0.122	2.47E-55
SLC6A6	2.85E-59	6.285911491	0.337	0.24	1.01E-54
DDRGK1	3.03E-59	0.361544267	0.272	0.183	1.08E-54
CELSR2	6.68E-59	0.187776623	0.421	0.324	2.37E-54
ENSG00000273319	9.93E-59	1.195662417	0.13	0.065	3.52E-54
TDRD6	1.67E-58	0.118341501	0.147	0.078	5.92E-54
PCA3	5.49E-58	2.721419224	0.282	0.193	1.95E-53
ERC1	1.05E-57	52.52238825	0.675	0.613	3.71E-53
CTBS	1.52E-57	2.897094354	0.25	0.165	5.39E-53
TMSB4X	1.57E-57	4.923214126	0.59	0.512	5.56E-53
SQLE	1.45E-56	8.466058302	0.316	0.226	5.14E-52
SLC7A1	2.02E-56	1.988934709	0.175	0.101	7.17E-52
TARS1	3.15E-56	0.457134655	0.205	0.126	1.12E-51
AJM1	6.87E-56	0.211153547	0.103	0.047	2.44E-51
NBPF1	7.75E-56	5.897523619	0.457	0.355	2.75E-51
TENM4	8.02E-56	15.01176779	0.27	0.182	2.84E-51
MSH4	1.18E-55	0.19313343	0.12	0.06	4.20E-51
FAM216A	1.29E-55	0.182965359	0.13	0.066	4.56E-51
CAPS	1.46E-55	0.377307405	0.2	0.123	5.19E-51
PLA2G4C	2.25E-55	11.67098761	0.576	0.503	7.97E-51
PRH1	4.06E-55	0.422087665	0.152	0.083	1.44E-50
PEPD	5.54E-55	1.885976129	0.316	0.224	1.97E-50
TF	1.49E-54	101.5739541	0.983	0.979	5.28E-50
SALL3	2.92E-54	0.311870622	0.155	0.086	1.04E-49
ENSG00000260911	8.26E-54	0.147753802	0.278	0.19	2.93E-49
RUNX1	1.01E-53	1.963726258	0.159	0.091	3.60E-49
HSPA8	1.29E-53	22.16305388	0.36	0.277	4.59E-49
L3MBTL4	1.32E-53	12.12685816	0.612	0.549	4.68E-49
PGLS-DT	1.52E-52	0.347123254	0.291	0.205	5.39E-48
LINC00320	2.36E-52	0.359639598	0.483	0.574	8.35E-48
PTOV1	2.96E-52	0.395108903	0.311	0.224	1.05E-47
ADAMTS12	3.32E-52	9.69223666	0.129	0.067	1.18E-47
TCP1	1.85E-51	0.490962705	0.212	0.136	6.58E-47
PNPLA7	2.07E-51	0.783936387	0.279	0.194	7.35E-47
FAT1	2.30E-51	0.451637658	0.216	0.138	8.17E-47
SLC2A9	3.50E-51	0.573618767	0.113	0.057	1.24E-46
BRD2	4.41E-51	0.195381328	0.269	0.185	1.56E-46
SDK1	6.57E-51	22.23571363	0.165	0.098	2.33E-46
ATG10	3.25E-50	0.558787141	0.269	0.362	1.15E-45
DNA2	4.67E-50	0.257041996	0.169	0.1	1.66E-45
BMI1	5.31E-50	0.255598406	0.221	0.144	1.88E-45
CFAP251	5.89E-50	0.365893147	0.128	0.069	2.09E-45
JPT2	2.16E-49	0.942182851	0.315	0.23	7.66E-45
ADARB2-AS1	1.17E-48	0.416913039	0.128	0.069	4.15E-44
LARP7	1.30E-48	0.245893663	0.329	0.242	4.62E-44
PMP2	2.35E-48	7.788333375	0.434	0.353	8.34E-44
ST13	3.25E-48	0.319501135	0.437	0.355	1.15E-43
PURG	4.59E-48	2.172927491	0.267	0.185	1.63E-43
ASNS	5.14E-48	0.457709626	0.148	0.085	1.82E-43
SCCPDH	1.49E-47	8.9799336	0.403	0.325	5.28E-43
ENSG00000244701	2.62E-47	0.341102878	0.279	0.197	9.31E-43
FASN	4.37E-47	4.154568628	0.259	0.179	1.55E-42
HNRNPH3	6.71E-47	0.420013655	0.452	0.366	2.38E-42
HMGCR	8.33E-47	6.304000426	0.164	0.099	2.95E-42
MRPL18	1.84E-46	0.287182669	0.156	0.092	6.52E-42
AARS1	2.41E-46	0.187173256	0.343	0.257	8.54E-42
EIF4E2	3.99E-46	0.608253061	0.258	0.181	1.42E-41
PLIN3	4.81E-46	3.976981206	0.437	0.354	1.71E-41
RANBP6	1.47E-45	0.248636674	0.153	0.09	5.23E-41
H2AX	2.07E-45	0.854738911	0.21	0.139	7.34E-41
PAN2	2.71E-45	0.159230116	0.236	0.159	9.62E-41
ZBTB37	3.94E-45	0.897993446	0.438	0.351	1.40E-40
SNRNP48	4.96E-45	0.228384981	0.183	0.116	1.76E-40
ADAM32	5.82E-45	0.708697733	0.125	0.069	2.06E-40
KDSR	3.47E-44	0.161759997	0.392	0.309	1.23E-39
ERRFI1	3.52E-44	0.208341319	0.248	0.171	1.25E-39
CDKN1C	1.25E-43	13.13483519	0.642	0.579	4.42E-39
ZNF892	1.66E-43	0.584578279	0.286	0.205	5.88E-39
MARCHF8	2.44E-43	3.277444783	0.48	0.394	8.66E-39
ATP5ME	2.97E-43	3.742108683	0.436	0.359	1.05E-38
SC5D	4.26E-43	0.708592558	0.196	0.127	1.51E-38
BTG1	3.99E-42	0.314706578	0.143	0.085	1.42E-37
SNHG9	7.12E-42	0.239175643	0.138	0.081	2.52E-37
LINC00323	7.39E-42	1.701131614	0.137	0.08	2.62E-37
STX4	7.77E-42	0.956700942	0.267	0.193	2.76E-37
POLDIP3	8.11E-42	0.244194549	0.276	0.199	2.88E-37
GTPBP6	9.56E-42	0.140043909	0.265	0.189	3.39E-37
R3HCC1	1.27E-41	1.160972724	0.289	0.212	4.50E-37
MAZ	1.37E-41	0.190628576	0.163	0.101	4.86E-37
PLPP2	3.55E-41	5.618393131	0.469	0.396	1.26E-36
PLP1	3.89E-41	111.6728199	0.981	0.996	1.38E-36
YOD1	4.12E-41	0.192597293	0.126	0.072	1.46E-36
ENSG00000273507	4.33E-41	0.673717069	0.298	0.385	1.53E-36
SLC29A3	1.12E-40	0.168382818	0.115	0.064	3.97E-36
LYRM2	1.17E-40	0.191645199	0.313	0.234	4.15E-36
PMPCB	1.32E-40	0.178394292	0.32	0.24	4.69E-36
SLC25A23	2.12E-40	0.101964711	0.213	0.145	7.51E-36
VASH1	3.86E-40	0.343447903	0.213	0.144	1.37E-35
METTL21A	3.90E-40	0.260549566	0.157	0.097	1.38E-35
ELMO1-AS1	4.13E-40	0.422770373	0.265	0.192	1.47E-35
GAB1	4.66E-40	17.89764177	0.969	0.96	1.65E-35
SLC35E3	4.81E-40	3.037012796	0.478	0.398	1.70E-35
FDPS	3.54E-39	6.348030546	0.288	0.214	1.26E-34
STOM	6.69E-39	0.18176821	0.116	0.065	2.37E-34
KCNQ1	6.86E-39	1.058150734	0.232	0.162	2.43E-34
COLGALT1	8.61E-39	0.196304602	0.139	0.084	3.05E-34
EPDR1	4.54E-38	0.743338994	0.12	0.069	1.61E-33
H2AC6	5.93E-38	3.453146125	0.391	0.306	2.10E-33
NGFR	1.07E-37	2.295821013	0.149	0.094	3.81E-33
TMEM229B	1.17E-37	0.261984068	0.133	0.08	4.16E-33
NEDD4L	1.99E-37	1.591132116	0.357	0.284	7.04E-33
COPS9	4.51E-37	4.697228289	0.311	0.241	1.60E-32
SORD	6.37E-37	0.331131657	0.175	0.115	2.26E-32
SIAH2	7.98E-37	0.289731701	0.131	0.079	2.83E-32
TOPORS	9.43E-37	0.123969132	0.197	0.134	3.34E-32
SIGIRR	2.89E-36	0.279428087	0.126	0.075	1.03E-31
RBM14-RBM4	4.24E-36	0.174494235	0.209	0.144	1.50E-31
SPOUT1	4.28E-36	0.135023529	0.107	0.06	1.52E-31
ACAT2	5.56E-36	0.572456327	0.141	0.087	1.97E-31
SERPINI1	8.09E-36	14.99282191	0.599	0.541	2.87E-31
S100B	1.12E-35	94.36047847	0.663	0.752	3.99E-31
GOLM1	1.34E-35	0.658872707	0.208	0.144	4.77E-31
E2F4	1.51E-35	0.155501902	0.12	0.07	5.35E-31
KCNJ9	2.91E-35	0.247421793	0.12	0.071	1.03E-30
ITPKB	3.35E-35	4.913362307	0.659	0.591	1.19E-30
CDK11B	3.62E-35	0.271737502	0.202	0.139	1.28E-30
CCDC117	4.53E-35	0.147358423	0.125	0.075	1.61E-30
GNAZ	5.43E-35	1.630048394	0.276	0.206	1.93E-30
HEY2	2.92E-34	0.214240256	0.138	0.086	1.04E-29
LRRC69	4.69E-34	0.294012544	0.206	0.144	1.66E-29
KLRG1	4.85E-34	0.28540293	0.146	0.092	1.72E-29
TBPL1	5.79E-34	0.482802351	0.172	0.115	2.05E-29
ROM1	6.60E-34	0.241369543	0.109	0.063	2.34E-29
ZNF33B	8.38E-34	0.237960079	0.123	0.074	2.97E-29
SPATA1	1.40E-33	0.347702336	0.109	0.063	4.97E-29
MAP3K10	1.69E-33	0.174156563	0.192	0.132	6.01E-29
PLEKHA2	2.33E-33	1.868518811	0.108	0.062	8.26E-29
CPB1	2.59E-33	1.752192603	0.104	0.161	9.18E-29
THBS2	2.75E-33	1.017587742	0.218	0.155	9.76E-29
NAAA	2.82E-33	3.029607172	0.105	0.06	1.00E-28
SAMD1	3.12E-33	0.190210279	0.151	0.097	1.11E-28
PGM5	3.29E-33	0.310278018	0.16	0.105	1.17E-28
VLDLR-AS1	8.31E-33	9.058415035	0.417	0.339	2.95E-28
RGMB	9.03E-33	0.409650251	0.106	0.061	3.20E-28
MRPS9-AS2	1.27E-32	0.57614965	0.146	0.093	4.52E-28
THEMIS2	1.35E-32	0.269567948	0.159	0.105	4.78E-28
SOD1	1.99E-32	6.40050161	0.418	0.353	7.06E-28
INSIG1	4.72E-32	3.099590344	0.31	0.243	1.67E-27
GPR137	1.26E-31	0.118896687	0.155	0.102	4.47E-27
IDI1	1.59E-31	2.425450517	0.259	0.194	5.65E-27
NCSTN	1.73E-31	0.238632731	0.214	0.153	6.13E-27
SSX2IP	2.23E-31	0.296160003	0.192	0.133	7.89E-27
ATPSCKMT	2.27E-31	0.279079853	0.228	0.165	8.04E-27
PTBP1	2.42E-31	0.189455409	0.168	0.113	8.59E-27
KRT10	3.14E-31	0.41483409	0.167	0.113	1.11E-26
FSD1	3.62E-31	0.126731028	0.143	0.092	1.28E-26
C4orf48	1.07E-30	1.857611793	0.552	0.49	3.79E-26
PLEKHB1	2.67E-30	12.10259097	0.641	0.606	9.47E-26
MAFG	2.88E-30	0.128590999	0.118	0.073	1.02E-25
ENSG00000249773	3.45E-30	0.157398432	0.12	0.074	1.22E-25
GARS1	6.12E-30	7.797971802	0.208	0.15	2.17E-25
PRIMA1	6.28E-30	9.239327415	0.525	0.459	2.23E-25
LINC01315	7.06E-30	0.100646413	0.134	0.086	2.50E-25
TMEM163	7.58E-30	0.473890571	0.188	0.131	2.69E-25
NRIP1	8.91E-30	2.192120469	0.26	0.196	3.16E-25
CYSTM1	9.04E-30	1.471712484	0.191	0.134	3.21E-25
TEX264	1.14E-29	0.214437734	0.154	0.103	4.05E-25
MGAT1	1.41E-29	0.13770153	0.167	0.113	5.01E-25
POLR2H	1.89E-29	0.124236745	0.105	0.063	6.70E-25
CDR2	2.47E-29	3.435888989	0.212	0.152	8.77E-25
TOP3B	2.76E-29	0.139459086	0.114	0.07	9.78E-25
VEGFD	3.41E-29	0.252284282	0.126	0.08	1.21E-24
DYRK2	8.11E-29	0.208802592	0.111	0.068	2.88E-24
DHCR7	8.50E-29	0.912239091	0.251	0.191	3.02E-24
TNPO1	8.63E-29	32.24139897	0.533	0.477	3.06E-24
ADAMTS18	1.56E-28	4.432159522	0.346	0.415	5.54E-24
ACTN2	1.91E-28	8.871877493	0.546	0.466	6.78E-24
CCDC90B	2.84E-28	0.751520853	0.294	0.23	1.01E-23
HMGCS1	2.88E-28	38.71460163	0.181	0.128	1.02E-23
ZNG1E	3.21E-28	0.402274153	0.251	0.189	1.14E-23
PHC2	3.30E-28	2.064161051	0.601	0.544	1.17E-23
EVI2A	6.99E-28	0.167004791	0.128	0.082	2.48E-23
VAT1L	7.44E-28	0.571517994	0.105	0.064	2.64E-23
SYNC	8.67E-28	0.125731834	0.117	0.073	3.08E-23
RAI14	1.14E-27	7.52090349	0.4	0.327	4.06E-23
H2AZ1	1.31E-27	0.390364144	0.125	0.081	4.65E-23
ZNF675	1.35E-27	0.61234554	0.176	0.123	4.77E-23
GK5	2.68E-27	0.471952123	0.357	0.294	9.50E-23
CGGBP1	2.89E-27	1.8001451	0.391	0.323	1.02E-22
ZFAND4	3.19E-27	2.680530547	0.283	0.221	1.13E-22
MOCS2	3.33E-27	0.26898112	0.147	0.099	1.18E-22
SIRT7	4.74E-27	0.151727437	0.152	0.103	1.68E-22
DUSP3	5.11E-27	0.191079158	0.169	0.118	1.81E-22
ZNF652-AS1	7.10E-27	0.185746438	0.124	0.08	2.52E-22
TRABD	7.85E-27	0.102213525	0.137	0.09	2.78E-22
RAB27A	1.69E-26	0.363916493	0.148	0.1	5.98E-22
HLA-C	2.29E-26	0.20031361	0.115	0.073	8.11E-22
PUS7	2.60E-26	0.299564199	0.227	0.169	9.21E-22
SNORC	4.84E-26	18.79586112	0.308	0.25	1.72E-21
FTH1	5.35E-26	44.39780188	0.821	0.871	1.90E-21
CSF1	8.31E-26	0.318141645	0.223	0.167	2.95E-21
TMED5	1.03E-25	0.492418412	0.226	0.17	3.67E-21
LINC01182	1.10E-25	0.900114343	0.169	0.118	3.89E-21
TRIM8	1.31E-25	0.149825385	0.25	0.191	4.65E-21
ENSG00000234248	1.52E-25	0.641870841	0.26	0.199	5.38E-21
COX17	1.60E-25	0.158755133	0.13	0.086	5.67E-21
MOSPD2	1.66E-25	0.112956986	0.519	0.453	5.87E-21
ZBTB20-AS5	3.98E-25	0.351447854	0.136	0.092	1.41E-20
SOCS4	7.01E-25	0.204804467	0.186	0.135	2.49E-20
ACYP1	7.74E-25	0.381122219	0.307	0.246	2.74E-20
SS18	8.13E-25	1.563577552	0.522	0.458	2.88E-20
ALG2	1.70E-24	0.105962598	0.1	0.062	6.01E-20
PHF1	2.41E-24	0.196009892	0.169	0.121	8.53E-20
NRP2	2.56E-24	3.231743617	0.097	0.144	9.09E-20
PODXL2	2.59E-24	0.217838937	0.213	0.159	9.18E-20
RNPEPL1	3.48E-24	0.154051728	0.148	0.102	1.23E-19
MAF	5.16E-24	0.18203202	0.118	0.077	1.83E-19
LRCH4	5.75E-24	0.144304887	0.126	0.084	2.04E-19
ENSG00000260760	6.69E-24	0.158449006	0.101	0.063	2.37E-19
TMEM273	7.84E-24	0.626534984	0.279	0.222	2.78E-19
SLC4A2	8.29E-24	0.205760759	0.199	0.148	2.94E-19
ENSG00000258891	8.71E-24	0.233140738	0.124	0.082	3.09E-19
SLC25A1	9.02E-24	0.199804116	0.151	0.105	3.20E-19
RENBP	9.64E-24	0.114492124	0.104	0.066	3.42E-19
CDK10	1.12E-23	0.129741503	0.15	0.104	3.96E-19
UBALD2	1.91E-23	0.204037597	0.169	0.122	6.77E-19
FLII	1.97E-23	0.122260396	0.153	0.107	6.99E-19
SDR39U1	2.25E-23	0.146930082	0.143	0.099	7.98E-19
MAIP1	2.26E-23	0.44902477	0.183	0.133	8.00E-19
MYLK-AS1	2.60E-23	0.147269412	0.171	0.122	9.23E-19
RBIS	4.05E-23	0.165307349	0.153	0.108	1.44E-18
RORA-AS1	4.57E-23	0.151962399	0.294	0.234	1.62E-18
L3HYPDH	5.85E-23	0.301717254	0.158	0.112	2.08E-18
HDDC2	6.15E-23	0.196754023	0.119	0.079	2.18E-18
PFDN2	9.13E-23	1.187500201	0.325	0.27	3.24E-18
CERS2	1.12E-22	1.288443523	0.336	0.282	3.97E-18
MIEN1	1.21E-22	0.336836128	0.179	0.133	4.31E-18
LRCH2	1.31E-22	0.613184601	0.267	0.211	4.64E-18
IARS1	1.84E-22	3.015086701	0.339	0.283	6.52E-18
E2F6	2.38E-22	0.145718788	0.149	0.104	8.43E-18
RAMP3	2.52E-22	0.819480734	0.129	0.089	8.93E-18
FAM133B	2.89E-22	0.412353388	0.369	0.308	1.03E-17
ENSG00000285441	3.26E-22	0.193319866	0.118	0.079	1.16E-17
BAMBI	5.40E-22	0.310134922	0.104	0.068	1.92E-17
PRKD3	5.76E-22	0.280914718	0.133	0.091	2.04E-17
BANF1	6.51E-22	0.500353493	0.198	0.15	2.31E-17
DBI	7.56E-22	0.361959244	0.241	0.19	2.68E-17
RCBTB2	8.25E-22	0.178642636	0.141	0.098	2.92E-17
PRTG	9.83E-22	5.983412306	0.168	0.123	3.49E-17
SLC25A39	1.21E-21	0.119677326	0.161	0.116	4.29E-17
NOL8	1.46E-21	0.332728873	0.223	0.172	5.19E-17
IGIP	2.30E-21	0.11772852	0.153	0.109	8.15E-17
PHF10	2.58E-21	0.245028913	0.245	0.192	9.16E-17
MRTFB	5.25E-21	5.819183288	0.106	0.15	1.86E-16
PAQR4	5.26E-21	1.04677912	0.357	0.305	1.86E-16
OTUD6B-AS1	5.63E-21	0.446576509	0.196	0.149	2.00E-16
CFAP70	6.37E-21	0.213952172	0.117	0.163	2.26E-16
FAAP20	7.76E-21	0.1216142	0.129	0.089	2.75E-16
PRDX1	8.33E-21	16.33385517	0.536	0.493	2.96E-16
GDE1	1.35E-20	0.248693538	0.235	0.184	4.78E-16
ARL17B	1.43E-20	1.352177981	0.333	0.274	5.06E-16
AGAP9	1.45E-20	0.196899595	0.23	0.179	5.13E-16
EIF1	1.53E-20	6.802090509	0.625	0.6	5.41E-16
ENSG00000253154	1.66E-20	1.893795944	0.131	0.09	5.88E-16
OSTC	1.70E-20	0.125605393	0.124	0.085	6.04E-16
RANBP3	2.02E-20	0.32852817	0.239	0.187	7.17E-16
NACAD	2.24E-20	0.821483173	0.355	0.305	7.94E-16
SLC45A3	2.55E-20	0.452057649	0.347	0.293	9.06E-16
SAT2	3.75E-20	0.13562257	0.19	0.143	1.33E-15
AMPD2	4.43E-20	0.118867807	0.1	0.065	1.57E-15
CEMIP2	4.48E-20	0.11750929	0.122	0.084	1.59E-15
EFCAB7	4.73E-20	0.143758381	0.163	0.12	1.68E-15
ADAM19	4.74E-20	0.359271127	0.327	0.384	1.68E-15
SKAP2	5.66E-20	1.933342676	0.13	0.091	2.01E-15
SLC39A6	6.68E-20	0.348571982	0.234	0.185	2.37E-15
ADO	7.35E-20	0.152798294	0.181	0.136	2.61E-15
ING3	7.83E-20	0.164601824	0.15	0.108	2.78E-15
TXNRD1	8.16E-20	4.319919329	0.434	0.383	2.89E-15
NBPF3	8.31E-20	0.114509739	0.101	0.066	2.95E-15
ATP5PF	8.80E-20	0.433832282	0.232	0.183	3.12E-15
CCT7	1.13E-19	0.132168994	0.206	0.159	4.00E-15
FAM53C	1.20E-19	0.196900302	0.199	0.152	4.25E-15
TRIM28	1.25E-19	0.215912275	0.222	0.174	4.42E-15
SET	1.30E-19	0.566378353	0.314	0.26	4.60E-15
MTLN	1.40E-19	0.146428197	0.102	0.068	4.97E-15
CCT6A	1.42E-19	0.229414214	0.175	0.131	5.04E-15
RHBDD3	1.43E-19	0.14643805	0.134	0.095	5.08E-15
IRAG1-AS1	1.52E-19	0.321388298	0.116	0.079	5.39E-15
ENSG00000255580	1.57E-19	0.111787174	0.121	0.083	5.57E-15
ZFAT	1.99E-19	0.224127469	0.143	0.103	7.07E-15
AMFR	2.40E-19	0.11286206	0.304	0.252	8.53E-15
ENSG00000225885	2.51E-19	0.536239013	0.166	0.123	8.91E-15
MPDU1	2.85E-19	0.131343927	0.127	0.089	1.01E-14
DDX39A	3.03E-19	0.151270553	0.118	0.081	1.07E-14
ASAH1	3.04E-19	1.895855147	0.299	0.247	1.08E-14
SDCBP	3.10E-19	1.519054618	0.146	0.105	1.10E-14
SERPINB9	3.49E-19	1.694731259	0.106	0.071	1.24E-14
ATP13A1	4.71E-19	0.115317544	0.115	0.079	1.67E-14
BVES	6.12E-19	0.254727519	0.166	0.123	2.17E-14
IFNGR1	6.45E-19	9.313636201	0.341	0.289	2.29E-14
LLPH	6.87E-19	0.161531348	0.113	0.077	2.44E-14
RNF6	6.89E-19	0.300389578	0.12	0.084	2.44E-14
CABYR	1.19E-18	0.110975119	0.109	0.074	4.23E-14
TMUB1	1.31E-18	0.100773033	0.106	0.071	4.65E-14
TIMM9	1.50E-18	0.164985551	0.148	0.107	5.32E-14
PIGC	1.61E-18	0.368132613	0.231	0.182	5.72E-14
SYT9-AS1	1.93E-18	0.130231968	0.147	0.107	6.84E-14
CLCN2	2.35E-18	0.108397993	0.168	0.125	8.35E-14
CHST2	2.59E-18	4.119002742	0.147	0.108	9.19E-14
CCT8	2.63E-18	0.104903957	0.143	0.104	9.34E-14
GRN	3.45E-18	0.113323131	0.131	0.094	1.22E-13
ERG28	3.60E-18	0.218323023	0.151	0.111	1.28E-13
GSK3A	3.86E-18	0.129747439	0.144	0.104	1.37E-13
RACGAP1	4.04E-18	0.124369501	0.101	0.067	1.43E-13
BICD2	4.61E-18	0.25079807	0.211	0.165	1.64E-13
FKBP2	5.37E-18	0.30696949	0.242	0.196	1.90E-13
ENSG00000251675	5.67E-18	0.155276401	0.112	0.078	2.01E-13
INTS7	7.65E-18	0.671808148	0.297	0.246	2.71E-13
GSTK1	7.72E-18	0.290948517	0.208	0.164	2.74E-13
SEC23B	9.26E-18	0.311747543	0.229	0.183	3.29E-13
MAX	1.52E-17	2.875731117	0.39	0.339	5.38E-13
RRP1	1.56E-17	0.121119359	0.14	0.102	5.53E-13
FMN1	1.91E-17	22.15184073	0.244	0.2	6.79E-13
EID1	2.09E-17	0.957087731	0.468	0.424	7.40E-13
USP9Y	2.29E-17	1.23182957	0.348	0.294	8.13E-13
TMED3	2.41E-17	1.057460926	0.17	0.129	8.54E-13
COX4I1	2.74E-17	0.995850964	0.335	0.393	9.72E-13
TMEM202-AS1	2.80E-17	0.106372429	0.183	0.139	9.94E-13
TCEAL9	2.85E-17	0.117522076	0.101	0.069	1.01E-12
COPS6	3.31E-17	0.126203622	0.247	0.2	1.17E-12
SETMAR	3.62E-17	0.10842399	0.118	0.083	1.28E-12
VDAC1	4.12E-17	0.493786164	0.172	0.131	1.46E-12
SNX18	4.38E-17	0.379928732	0.228	0.184	1.55E-12
RNASEH2C	5.67E-17	0.130119914	0.164	0.125	2.01E-12
TMEM147	6.11E-17	0.209525465	0.142	0.105	2.17E-12
KLF6	9.00E-17	0.457553236	0.141	0.104	3.19E-12
CSTB	9.81E-17	0.761665051	0.198	0.157	3.48E-12
MCRIP1	1.07E-16	0.144931854	0.242	0.197	3.79E-12
IFI27L2	1.07E-16	0.325182856	0.189	0.148	3.81E-12
TBC1D8B	1.11E-16	0.11095316	0.128	0.093	3.93E-12
TAF12	1.31E-16	0.127387844	0.137	0.1	4.64E-12
ALDH3A2	1.34E-16	0.560394163	0.292	0.245	4.77E-12
UBQLN2	1.76E-16	0.279751481	0.18	0.14	6.25E-12
PPP1R15B	2.06E-16	0.14864373	0.142	0.105	7.30E-12
TLE2	2.54E-16	0.667492767	0.202	0.159	9.01E-12
PGRMC2	3.26E-16	0.103022163	0.209	0.165	1.16E-11
S1PR5	3.34E-16	0.295413961	0.208	0.165	1.18E-11
KMT5C	3.37E-16	0.112203681	0.172	0.132	1.20E-11
EIF1B	3.41E-16	0.427382998	0.202	0.161	1.21E-11
ZNF264	3.43E-16	0.206412215	0.255	0.208	1.22E-11
KCNK12	3.61E-16	17.23141752	0.244	0.204	1.28E-11
PSMB1	4.23E-16	0.251068779	0.355	0.306	1.50E-11
RRP15	4.26E-16	0.140497786	0.12	0.086	1.51E-11
PTGR3	4.67E-16	0.183951525	0.178	0.138	1.66E-11
STEAP1B	6.51E-16	1.777801749	0.352	0.301	2.31E-11
PIGP	8.95E-16	0.113619749	0.157	0.119	3.17E-11
FRMD8	1.09E-15	0.125642935	0.126	0.092	3.88E-11
KLHL9	1.45E-15	0.136499375	0.184	0.144	5.15E-11
PPDPF	1.63E-15	18.03190736	0.393	0.453	5.76E-11
SMARCA1	1.64E-15	0.28672082	0.15	0.113	5.82E-11
POU3F2	1.69E-15	0.142920989	0.196	0.154	6.01E-11
AUP1	1.71E-15	0.140215413	0.183	0.143	6.07E-11
OOEP	2.08E-15	0.35961881	0.151	0.115	7.37E-11
TPGS1	2.16E-15	0.226070798	0.171	0.133	7.66E-11
XXYLT1	2.17E-15	7.34248634	0.194	0.154	7.71E-11
LINC00598	2.59E-15	7.062158168	0.147	0.111	9.17E-11
TRIM16	2.62E-15	0.186226556	0.182	0.142	9.31E-11
HPS1	2.86E-15	0.178886075	0.15	0.114	1.01E-10
BVES-AS1	3.06E-15	0.113322999	0.182	0.142	1.09E-10
RAB3IP	3.26E-15	2.540293954	0.298	0.251	1.16E-10
UBE2S	3.37E-15	0.211645529	0.142	0.107	1.19E-10
CUTA	4.13E-15	0.614702339	0.228	0.186	1.46E-10
MCPH1-AS1	4.44E-15	0.365426999	0.233	0.188	1.57E-10
DUT	5.27E-15	0.28835856	0.256	0.213	1.87E-10
GALNT7-DT	5.86E-15	0.782759751	0.174	0.135	2.08E-10
SRP14-DT	6.23E-15	0.140533964	0.144	0.108	2.21E-10
CISD2	6.27E-15	0.137072394	0.174	0.136	2.22E-10
U2AF2	7.66E-15	0.136770367	0.161	0.124	2.72E-10
NSA2	1.17E-14	0.12367124	0.164	0.127	4.17E-10
GATC	1.22E-14	0.259344461	0.138	0.104	4.32E-10
NAPG	1.25E-14	0.234818224	0.372	0.322	4.43E-10
CAT	1.43E-14	0.52624722	0.181	0.225	5.07E-10
CPEB1	1.45E-14	15.0123124	0.518	0.471	5.15E-10
ZNF488	1.48E-14	0.961939327	0.288	0.242	5.25E-10
PPIA	1.91E-14	1.525105418	0.468	0.436	6.79E-10
NPC2	2.03E-14	0.320684578	0.226	0.187	7.21E-10
PEX5	2.13E-14	0.100192344	0.1	0.071	7.56E-10
CCDC85C	2.29E-14	0.174082718	0.161	0.125	8.12E-10
DNAJC3-DT	2.42E-14	0.132563383	0.121	0.089	8.58E-10
ZNF143	2.50E-14	0.156420666	0.122	0.09	8.87E-10
MYOT	3.01E-14	0.27153373	0.105	0.076	1.07E-09
FAM174C	3.68E-14	0.11239976	0.11	0.08	1.30E-09
PCED1A	4.78E-14	0.117048585	0.14	0.107	1.69E-09
METTL4	4.89E-14	0.139431648	0.184	0.146	1.74E-09
FDX1	4.95E-14	0.127005477	0.143	0.109	1.76E-09
TPP1	5.45E-14	0.196760845	0.283	0.242	1.93E-09
B3GAT3	5.60E-14	0.500239564	0.234	0.195	1.99E-09
FAM161A	5.95E-14	0.16691044	0.186	0.148	2.11E-09
PSMA4	6.29E-14	0.126739006	0.166	0.13	2.23E-09
S100A1	7.00E-14	12.05249663	0.406	0.365	2.48E-09
HAGLR	7.08E-14	0.193347877	0.202	0.162	2.51E-09
BCAP29	7.83E-14	0.494952592	0.333	0.29	2.78E-09
NAA20	8.80E-14	0.194009083	0.192	0.154	3.12E-09
PDE6B	9.91E-14	1.72830723	0.248	0.294	3.52E-09
SMIM10L1	1.02E-13	0.305043629	0.117	0.087	3.61E-09
ZC3H12B	1.07E-13	0.358706458	0.177	0.218	3.79E-09
GET3	1.12E-13	0.151107386	0.107	0.078	3.97E-09
SCG5	1.14E-13	2.623383682	0.374	0.332	4.04E-09
ZFYVE19	1.15E-13	0.203260679	0.156	0.121	4.07E-09
ALDH8A1	1.17E-13	0.207126485	0.12	0.089	4.14E-09
HMOX2	1.17E-13	0.620402154	0.313	0.27	4.15E-09
SLC16A1	1.49E-13	1.462676364	0.083	0.114	5.30E-09
DESI2	1.65E-13	0.166179436	0.201	0.161	5.85E-09
STX3	1.70E-13	0.279579805	0.142	0.109	6.02E-09
GPS2	2.02E-13	0.18506378	0.127	0.096	7.15E-09
VPS4A	2.02E-13	0.258179529	0.222	0.183	7.16E-09
MLF2	2.15E-13	0.156755142	0.224	0.186	7.61E-09
FAM200B	2.25E-13	0.222375226	0.218	0.178	7.98E-09
SREK1IP1	2.42E-13	0.137548941	0.204	0.166	8.59E-09
CCDC167	2.58E-13	0.14610111	0.107	0.078	9.16E-09
UBC	2.80E-13	10.69345757	0.57	0.556	9.94E-09
ZSWIM9	2.87E-13	0.12298137	0.107	0.078	1.02E-08
RBM11	3.11E-13	0.67756527	0.135	0.102	1.10E-08
COMMD6	3.35E-13	0.181337242	0.146	0.113	1.19E-08
GNPDA2	4.60E-13	0.186728057	0.143	0.109	1.63E-08
PPTC7	5.15E-13	0.106256712	0.103	0.075	1.83E-08
PSMB5	5.21E-13	1.637003334	0.282	0.242	1.85E-08
MRPS26	5.52E-13	0.129300217	0.152	0.119	1.96E-08
HSPA2	5.70E-13	5.2847624	0.601	0.591	2.02E-08
PSMD2	7.49E-13	0.228169484	0.168	0.133	2.66E-08
SYTL2	8.03E-13	4.809267174	0.453	0.41	2.85E-08
RAN	1.19E-12	0.294845136	0.149	0.117	4.23E-08
EFS	1.66E-12	0.543037749	0.242	0.289	5.90E-08
TUBG2	1.74E-12	0.116420451	0.227	0.189	6.17E-08
TMEM38B	1.80E-12	0.25043489	0.206	0.168	6.37E-08
GTPBP8	2.38E-12	0.143194004	0.128	0.098	8.44E-08
HMG20B	2.65E-12	0.109406204	0.12	0.091	9.39E-08
PDK1	2.71E-12	0.551994346	0.121	0.091	9.61E-08
LGALS8	2.79E-12	0.111989827	0.135	0.104	9.88E-08
C21orf91-OT1	3.29E-12	0.138400071	0.113	0.084	1.17E-07
RRAGA	3.55E-12	0.257054619	0.154	0.122	1.26E-07
SNX16	3.76E-12	0.213747144	0.135	0.103	1.33E-07
ISCA1	3.81E-12	0.189362725	0.176	0.141	1.35E-07
MAG	5.50E-12	7.879976021	0.795	0.854	1.95E-07
MAF1	6.47E-12	0.147982604	0.146	0.115	2.30E-07
CCDC7	7.13E-12	5.896878747	0.503	0.542	2.53E-07
ZNF766	9.28E-12	0.122689195	0.13	0.1	3.29E-07
LDHB	9.43E-12	0.963672459	0.219	0.183	3.34E-07
ZBTB43	9.59E-12	0.218508273	0.291	0.25	3.40E-07
KCNS3	1.51E-11	1.335605677	0.107	0.079	5.34E-07
DYNLL1	1.63E-11	17.34965375	0.505	0.478	5.76E-07
HDGF	1.73E-11	0.201823842	0.181	0.147	6.12E-07
SLC26A11	2.34E-11	0.103837024	0.126	0.097	8.29E-07
SYPL1	2.51E-11	2.972887258	0.434	0.396	8.91E-07
RBM41	2.68E-11	0.201033331	0.282	0.24	9.52E-07
CNIH3	2.71E-11	2.280707085	0.145	0.178	9.61E-07
COMMD2	2.77E-11	0.264878168	0.187	0.154	9.84E-07
MAP1LC3A	2.87E-11	3.844785614	0.196	0.236	1.02E-06
ZNF337	4.45E-11	0.100542811	0.255	0.217	1.58E-06
PAQR3	4.49E-11	0.711219272	0.174	0.142	1.59E-06
PITHD1	4.66E-11	0.12198135	0.208	0.173	1.65E-06
LURAP1L	5.04E-11	0.265324158	0.196	0.16	1.79E-06
AP1S2	6.81E-11	1.978528277	0.419	0.379	2.41E-06
UQCC2	7.15E-11	0.236535181	0.149	0.119	2.54E-06
ZNF549	7.25E-11	0.282256487	0.158	0.127	2.57E-06
POLR2J	7.77E-11	0.108068865	0.129	0.101	2.76E-06
LLGL1	7.89E-11	0.236168512	0.148	0.118	2.80E-06
MORC4	8.93E-11	0.160391982	0.119	0.092	3.17E-06
PEX2	9.04E-11	0.426810321	0.237	0.201	3.20E-06
CMPK1	9.24E-11	0.20727735	0.199	0.165	3.28E-06
MYDGF	1.04E-10	0.104478881	0.143	0.114	3.69E-06
GLIPR2	1.08E-10	0.120882199	0.194	0.23	3.84E-06
GABARAPL1	1.11E-10	0.144778927	0.2	0.167	3.94E-06
SLITRK2	1.19E-10	0.151588656	0.215	0.181	4.22E-06
TOMM7	1.35E-10	0.435363581	0.22	0.187	4.80E-06
ZNF138	1.40E-10	0.60913354	0.348	0.311	4.98E-06
UQCRFS1	1.42E-10	0.104413678	0.112	0.086	5.02E-06
VXN	1.51E-10	0.529853653	0.403	0.364	5.35E-06
CD63	1.76E-10	0.382968548	0.251	0.218	6.23E-06
CFAP20	2.51E-10	0.218316362	0.157	0.127	8.91E-06
DNAH12	2.56E-10	0.105982558	0.147	0.118	9.07E-06
ANKRD40	2.58E-10	0.479225512	0.242	0.209	9.17E-06
ENSG00000229294	2.60E-10	1.452131087	0.194	0.162	9.21E-06
PGLS	2.80E-10	0.153270077	0.151	0.122	9.92E-06
NDUFC1	2.81E-10	0.122722296	0.139	0.111	9.95E-06
CCDC148	3.27E-10	9.003053377	0.188	0.155	1.16E-05
ANAPC11	3.77E-10	0.416549939	0.167	0.137	1.34E-05
BAIAP2L2	4.85E-10	0.288934256	0.266	0.229	1.72E-05
DEGS1	4.96E-10	0.372088821	0.197	0.165	1.76E-05
EIF3J-DT	5.08E-10	0.135499967	0.209	0.176	1.80E-05
GJC2	5.24E-10	4.257815578	0.324	0.293	1.86E-05
DYNLT1	5.74E-10	0.42749054	0.145	0.117	2.04E-05
DDR1	6.10E-10	4.012902641	0.492	0.47	2.16E-05
EOGT	7.48E-10	0.269462471	0.121	0.095	2.65E-05
TSC22D1	7.63E-10	0.585299484	0.47	0.437	2.71E-05
LGALS1	7.66E-10	55.49171115	0.296	0.26	2.72E-05
ENSG00000259048	1.05E-09	9.153843302	0.4	0.354	3.71E-05
MEX3C	1.08E-09	0.108976383	0.108	0.083	3.82E-05
SHISA7	1.09E-09	0.110118967	0.149	0.12	3.86E-05
ZSCAN16-AS1	1.21E-09	0.27448092	0.182	0.152	4.30E-05
NENF	1.35E-09	1.095144356	0.405	0.45	4.80E-05
ATP11C	1.53E-09	1.206774057	0.184	0.153	5.44E-05
GPAA1	1.56E-09	0.333926831	0.181	0.152	5.52E-05
USP38	1.62E-09	1.068456364	0.188	0.156	5.75E-05
SCRG1	1.67E-09	4.105258832	0.254	0.221	5.91E-05
FUT11	1.67E-09	0.115324079	0.135	0.108	5.93E-05
ESD	1.79E-09	0.351460048	0.231	0.198	6.35E-05
CDKN1B	2.43E-09	0.254263943	0.259	0.225	8.60E-05
OST4	2.67E-09	0.129207423	0.136	0.11	9.48E-05
ZNF565	2.74E-09	2.638135183	0.476	0.436	9.73E-05
ERCC6	2.81E-09	0.185646717	0.178	0.148	9.98E-05
STMN1	3.11E-09	19.08410749	0.653	0.64	0.000110432
PRDM8	3.92E-09	0.120419998	0.121	0.096	0.00013908
ISOC2	4.19E-09	0.203906514	0.15	0.123	0.000148566
NFXL1	5.61E-09	0.253151412	0.196	0.165	0.000199005
ZNF571	5.68E-09	0.134951069	0.183	0.154	0.000201397
TRIR	5.95E-09	0.211605168	0.233	0.203	0.000210992
GSTP1	6.14E-09	0.765467839	0.342	0.313	0.00021779
YWHAH	6.25E-09	0.395982113	0.103	0.08	0.000221754
AMPD3	6.71E-09	4.688055976	0.448	0.416	0.00023787
WRN	6.82E-09	3.161631849	0.409	0.376	0.000241974
SMIM29	7.64E-09	0.125598274	0.127	0.102	0.000270971
DAD1	7.85E-09	1.26169378	0.232	0.203	0.000278529
COX7C	8.58E-09	0.361200915	0.235	0.204	0.000304363
NUDT9	8.87E-09	0.138802229	0.157	0.129	0.000314692
ZNF286B	9.05E-09	0.113971446	0.1	0.077	0.00032088
PSMB6	9.60E-09	0.20623147	0.159	0.131	0.00034038
EED	9.90E-09	0.105693767	0.182	0.153	0.000351058
AIP	1.02E-08	0.130814788	0.153	0.126	0.000361688
TALDO1	1.08E-08	2.923014636	0.462	0.436	0.000384509
BRCA1	1.16E-08	0.27072016	0.161	0.191	0.00041164
EIF3D	1.30E-08	0.10367966	0.13	0.105	0.00045961
PHPT1	1.65E-08	0.790822572	0.241	0.212	0.000584384
SSNA1	1.68E-08	0.355269672	0.247	0.215	0.000595888
HAGHL	1.99E-08	0.136928903	0.178	0.149	0.000704229
OTULIN	2.26E-08	0.224719447	0.197	0.167	0.000801514
ARPC5	3.67E-08	0.43965086	0.362	0.329	0.00130038
C4orf3	4.00E-08	0.171217176	0.153	0.127	0.001419716
MTM1	4.13E-08	1.987265373	0.32	0.286	0.001464979
H2AJ	4.32E-08	1.725423877	0.167	0.198	0.001532968
RSU1	5.11E-08	0.476635463	0.306	0.272	0.001810645
ECHS1	5.39E-08	0.190062338	0.213	0.184	0.001913046
AGBL1	5.96E-08	4.639581362	0.111	0.089	0.002113848
BTD	6.20E-08	0.166498818	0.185	0.158	0.002199827
RTRAF	6.38E-08	0.181519332	0.209	0.18	0.002261824
PHB1	6.62E-08	0.404512696	0.2	0.173	0.002347782
UQCRQ	6.73E-08	0.134864378	0.167	0.141	0.002387662
CD164	7.18E-08	1.605714828	0.457	0.422	0.002545303
CEP20	7.30E-08	0.107768313	0.165	0.139	0.002589185
SELENOK	7.90E-08	0.135306928	0.121	0.098	0.002800533
SLIRP	8.77E-08	0.218381156	0.301	0.269	0.003111559
CARD19	1.15E-07	0.120755242	0.121	0.099	0.004073955
NTPCR	1.26E-07	0.361578292	0.175	0.148	0.004468009
LDOC1	1.29E-07	0.281062493	0.153	0.129	0.004564173
LRIF1	1.40E-07	0.274095132	0.131	0.108	0.004965311
TMEM242	1.48E-07	0.118200671	0.156	0.13	0.005264654
MRPS33	1.52E-07	0.206310283	0.123	0.101	0.005383722
POLR1D	1.60E-07	0.143467366	0.139	0.115	0.005661002
CYCS	1.65E-07	0.182575976	0.126	0.104	0.005854268
GPR137B	1.87E-07	1.7113541	0.234	0.208	0.006634413
HCFC1R1	1.88E-07	0.168320976	0.173	0.148	0.006661609
DNAH14	2.10E-07	2.784268093	0.102	0.082	0.007433413
TTI1	2.47E-07	0.144602372	0.23	0.2	0.008749323
NAXE	2.67E-07	0.170825678	0.117	0.096	0.009452063
EIF5A	2.71E-07	0.103334962	0.136	0.113	0.009619972
TTTY14	2.87E-07	12.28929664	0.335	0.306	0.01016284
EMC2	3.12E-07	2.897330083	0.461	0.428	0.011070675
JKAMP	3.58E-07	0.189453824	0.2	0.174	0.012685291
IDH1	3.82E-07	0.434426746	0.139	0.115	0.013530079
MZT2A	5.22E-07	0.10522332	0.135	0.112	0.018525004
SNRPN	6.37E-07	23.66839764	0.222	0.193	0.02258732
INPP1	7.54E-07	0.963215521	0.44	0.411	0.026744563
C1orf56	8.44E-07	0.143896502	0.121	0.1	0.029945329
RFC3	1.05E-06	1.351236886	0.107	0.088	0.03720925
RSL1D1	1.42E-06	0.108525929	0.108	0.088	0.050204363
YIPF3	1.49E-06	0.196880031	0.156	0.134	0.052916977
CTSL	1.79E-06	0.161464295	0.166	0.143	0.063474835
NHP2	1.85E-06	0.198242628	0.161	0.139	0.065589033
HMGCLL1	2.03E-06	1.931109775	0.145	0.122	0.071958877
SYVN1	2.18E-06	0.10340785	0.119	0.099	0.077329764
ATXN7L3B	2.64E-06	0.147267623	0.191	0.167	0.093640786
ERP29	2.98E-06	0.123324991	0.145	0.124	0.105805146
BEX4	4.10E-06	0.806186493	0.317	0.293	0.145361956
AKR1B1	4.37E-06	0.113667489	0.111	0.092	0.154860916
ERMP1	4.37E-06	0.224280934	0.457	0.433	0.155131913
ZFY	4.58E-06	0.21919382	0.127	0.106	0.162259464
HINT1	4.77E-06	0.927008204	0.297	0.274	0.169238478
NARS1	4.96E-06	0.162277342	0.21	0.185	0.175911523
P4HTM	5.14E-06	0.27926316	0.207	0.183	0.18223961
SFMBT1	5.20E-06	0.253675339	0.136	0.115	0.184528891
SLC27A6	5.69E-06	0.8428354	0.105	0.087	0.201840386
HSBP1	6.02E-06	1.635922947	0.239	0.216	0.213640485
FAM181B	7.10E-06	0.232034454	0.121	0.102	0.251805225
EIF3G	7.35E-06	0.143399869	0.134	0.114	0.260484769
TUBB	7.37E-06	1.201044689	0.248	0.225	0.26148334
SLC6A15	8.07E-06	2.883235848	0.27	0.247	0.286311843
ACP6	8.45E-06	0.169836591	0.111	0.092	0.299507937
MAML3	1.07E-05	22.22573012	0.461	0.428	0.381206481
HES6	1.17E-05	0.244877113	0.135	0.116	0.415794826
GPR62	1.22E-05	0.193179244	0.172	0.15	0.433119202
NUDCD2	1.30E-05	0.118129737	0.172	0.151	0.461051726
DCXR	1.50E-05	0.171159575	0.2	0.177	0.531543377
EMC6	2.10E-05	0.112972508	0.111	0.094	0.744455868
CDH26	2.16E-05	0.160889014	0.151	0.131	0.767498817
PDIA2	2.23E-05	0.491307785	0.165	0.188	0.789337735
SNHG7	2.29E-05	0.145928604	0.161	0.14	0.810731855
ELMOD2	2.41E-05	0.146450879	0.218	0.194	0.856164738
GMFB	2.63E-05	0.108366018	0.124	0.105	0.931541124
SBDS	2.92E-05	1.06532042	0.263	0.289	1
COX7A2	2.98E-05	0.326770504	0.195	0.174	1
UBB	4.10E-05	8.755259669	0.496	0.537	1
NAA60	4.34E-05	0.112988756	0.109	0.093	1
DAZAP2	4.49E-05	0.498572322	0.35	0.326	1
KLK6	4.82E-05	14.66801946	0.514	0.514	1
DCTN2	5.07E-05	0.164022557	0.274	0.251	1
NAA38	5.07E-05	0.66363053	0.205	0.185	1
PSMC5	6.21E-05	0.124946754	0.15	0.131	1
ENSG00000236449	6.37E-05	1.103320543	0.379	0.356	1
POLR2L	7.42E-05	0.30092533	0.15	0.132	1
SDHAF3	9.62E-05	0.130304943	0.121	0.104	1
ADRM1	0.000100672	0.10473237	0.113	0.097	1
ENSG00000224363	0.00011703	0.15738617	0.246	0.225	1
TUBA1B	0.000132577	20.09037259	0.391	0.374	1
MYL12B	0.000133602	0.216838222	0.143	0.126	1
TAF7	0.000146015	0.304271528	0.241	0.221	1
ETFB	0.000147243	0.789499847	0.229	0.252	1
RTL8A	0.000153717	0.143713381	0.131	0.114	1
LAMTOR5	0.000172575	0.715918316	0.182	0.163	1
GALNT15	0.000173647	7.327356289	0.395	0.424	1
NDUFAF8	0.000175425	0.111637628	0.113	0.098	1
TSR3	0.000186758	0.122271361	0.106	0.091	1
LAMTOR4	0.000196337	1.502142356	0.295	0.277	1
NDUFA1	0.000214674	0.122173553	0.153	0.136	1
TMEM179B	0.000273364	0.103309854	0.162	0.144	1
EEF1A1	0.000280476	2.543044519	0.487	0.486	1
ALDH9A1	0.000292412	0.135574884	0.145	0.128	1
RASGEF1C	0.000302388	0.665026125	0.234	0.214	1
ACTG1	0.000304797	27.88717878	0.498	0.555	1
LINC00844	0.000307642	2.749634007	0.337	0.364	1
ATP5MC3	0.000315705	0.182717509	0.139	0.123	1
RNF167	0.000351972	0.127954344	0.186	0.169	1
IVNS1ABP	0.000367073	0.375751143	0.312	0.293	1
VPS37A	0.000390889	0.155341469	0.228	0.209	1
SLC35A5	0.000394363	0.123799669	0.213	0.194	1
FAM162A	0.000489475	1.087451207	0.138	0.155	1
SGTB	0.00049109	0.227522046	0.147	0.132	1
MCU	0.000512063	0.267296402	0.208	0.188	1
BIRC2	0.000529118	0.176664024	0.229	0.211	1
ZC3H15	0.000545751	0.11232786	0.247	0.228	1
RECQL	0.000637863	0.257027593	0.105	0.12	1
TMEM258	0.000647926	0.151443419	0.274	0.254	1
PPIB	0.000664149	0.450034587	0.243	0.227	1
ACVR1C	0.000667321	1.021314899	0.222	0.24	1
TRMT112	0.000722437	0.125200353	0.151	0.136	1
LRRC37A2	0.000763986	0.176002248	0.231	0.213	1
SBF1	0.00084391	0.867325412	0.296	0.279	1
LSM4	0.000874807	0.208231514	0.122	0.107	1
FAT4	0.001030301	0.560833466	0.202	0.219	1
GRHPR	0.001086054	0.212301383	0.296	0.278	1
PARK7	0.001127516	0.657301049	0.258	0.241	1
SHC4	0.001162916	0.780654577	0.372	0.357	1
BAIAP2L1	0.001211895	0.193210745	0.155	0.14	1
ZNF595	0.001248262	0.182307715	0.225	0.206	1
COA3	0.001282238	0.12216809	0.122	0.108	1
ECH1	0.001319786	0.159082171	0.155	0.14	1
PRDM10	0.001323738	0.170053642	0.154	0.138	1
SETD7	0.001354639	2.607656334	0.322	0.303	1
GTPBP10	0.001800285	0.10486965	0.223	0.206	1
CYB5R3	0.001900242	0.854432835	0.279	0.264	1
TCEAL4	0.002090058	2.117593527	0.252	0.237	1
DLG2-AS2	0.00266509	0.161568737	0.214	0.197	1
CIAO2B	0.002952477	0.273248641	0.214	0.199	1
CRYAB	0.003497522	120.3289897	0.836	0.849	1
PCDH9-AS1	0.003635578	0.141481414	0.156	0.142	1
ZNF32	0.003755518	0.121298254	0.163	0.15	1
NUDCD1	0.004883837	0.113678729	0.107	0.095	1
ADAMTS4	0.004948179	2.211264262	0.368	0.393	1
GABPB1-AS1	0.005192394	1.785234409	0.567	0.585	1
BTF3	0.005616784	0.11477718	0.211	0.228	1
SEC11C	0.006142333	7.177681247	0.237	0.223	1
TIMM13	0.006919288	0.374224358	0.138	0.127	1
TCEAL7	0.007278716	0.111126111	0.184	0.2	1
EPB41L4A	0.00756819	0.915279897	0.224	0.209	1
COA4	0.00810325	0.353233056	0.113	0.126	1
MRPL3	0.010018874	0.111980756	0.18	0.167	1
ACOT13	0.010383497	0.100156407	0.143	0.131	1
STUB1	0.010439878	0.147704454	0.212	0.198	1
RNF187	0.011240424	3.742822764	0.183	0.171	1
SUGCT	0.01125844	0.81672952	0.116	0.105	1
ALOX12-AS1	0.011965956	6.956635735	0.478	0.465	1
MCUB	0.013317269	1.876232186	0.106	0.096	1
TMA7	0.014339531	0.230757154	0.218	0.205	1
PIP4P2	0.014405437	0.124379018	0.23	0.216	1
GABARAPL2	0.014529065	1.680306191	0.308	0.298	1
MRPL40	0.014582363	0.107712796	0.118	0.108	1
EI24	0.016664655	0.121329109	0.203	0.19	1
LINC02328	0.018280727	27.78752541	0.149	0.16	1
PIGH	0.019850186	0.182776726	0.12	0.11	1
CMC1	0.020881449	0.84798816	0.306	0.291	1
NDUFB11	0.021570227	0.145853378	0.188	0.176	1
SFT2D1	0.029837253	0.103696803	0.281	0.269	1
RBBP7	0.032671114	0.102019745	0.163	0.152	1
PSMB7	0.037485929	0.685759269	0.312	0.301	1
TRIM36	0.038705933	1.394761526	0.159	0.166	1
EMC10	0.040464209	0.104774085	0.398	0.387	1
CDC42EP1	0.040815867	0.611276215	0.356	0.38	1
SLC31A2	0.043412428	3.481582832	0.502	0.525	1
NDUFB2	0.044220257	9.274310905	0.317	0.306	1
ZBTB10	0.04473634	0.149776495	0.116	0.107	1
LINC01470	0.047288424	0.396796342	0.19	0.179	1
ERH	0.048995428	0.222625555	0.159	0.17	1
SKIC8	0.049869611	0.214299543	0.228	0.219	1
